# Supplementary material for: Crystal structure of bis­(bis­{μ3-3-methyl-3-[(4-nitro-2-oxido­benzyl­idene)amino]­propane-1,3-diolato}tris­[chlorido­(dimethyl sulfoxide)­iron(III)]) dimethyl sulfoxide hepta­solvate dihydrate
Source: Acta Crystallogr E Crystallogr Commun. 2016 Nov 29;72(Pt 12):1848–51. doi: 10.1107/S2056989016018508 (PMC5137625; doi:10.1107/S2056989016018508)
Supplement: Supplementary file 1 [file e-72-01848-sup1.cif]

##############################################################################
#                                                                            #
# This CIF contains the data in a paper accepted for publication in          #
# Acta Crystallographica Section E. It conforms to the requirements of       #
# Notes for Authors for Acta Crystallographica Section E, and has been       #
# peer reviewed under the auspices of the IUCr Commission on Journals.       #
#                                                                            #
# Full details of the Crystallographic Information File format               #
# are given in the paper "The Crystallographic Information File (CIF):       #
# a New Standard Archive File for Crystallography" by S. R. Hall, F. H.      #
# Allen and I. D. Brown [Acta Cryst. (1991), A47, 655-685].                  #
#                                                                            #
# The current version of the core CIF dictionary is obtainable from          #
# ftp://ftp.iucr.org/pub/cif_core.dic.                                       #
#                                                                            #
# Software is freely available for graphical display of the structure(s)     #
# in this CIF. For information consult the CIF software page                 #
# http://www.iucr.org/resources/cif/software.                                #
#                                                                            #
# This file may be used for bona fide research purposes within the           #
# scientific community so long as proper attribution is given to the journal # 
# article from which it was obtained.                                        #
#                                                                            #
##############################################################################
data_I
_database_code_depnum_ccdc_archive 'CCDC 1517947'
_audit_creation_method
;
Olex2 1.2
(compiled 2016.02.19 svn.r3266 for OlexSys, GUI svn.r5155)
;
_journal_date_recd_electronic     2016-09-14
_journal_date_accepted     2016-11-18
_journal_name_full     'Acta Crystallographica, Section E'
_journal_year     2016
_journal_volume     72
_journal_issue     12
_journal_page_first     1848
_journal_page_last     1851
_journal_paper_category     GM
_journal_paper_doi     10.1107/S2056989016018508
_journal_coeditor_code     BG2596
_publ_contact_author_name     'Eduard Chygorin'
_publ_contact_author_address
;
Department of Inorganic Chemistry
Taras Shevchenko National University of Kyiv
64 Volodymyrs'ka St.
Kyiv 01601
Ukraine
;
_publ_contact_author_email     chygorin.eduard@gmail.com
_publ_contact_author_fax     ?
_publ_contact_author_phone     ?
_publ_section_title
;\
Crystal structure of
bis(bis{\m~3~-3-methyl-3-[(4-nitro-2-oxidobenzylidene)amino]propane-1,3-\
diolato}tris[chlorido(dimethyl sulfoxide)iron(III)]) dimethyl sulfoxide
heptasolvate dihydrate
;
loop_
    _publ_author_name
    _publ_author_footnote
    _publ_author_address
    'Chygorin, Eduard' .
;
Department of Inorganic Chemistry
Taras Shevchenko National University of Kyiv
64 Volodymyrs'ka St.
Kyiv 01601
Ukraine
;
    'Smal, Yuri' .
;
Department of Inorganic Chemistry
Taras Shevchenko National University of Kyiv
64 Volodymyrs'ka St.
Kyiv 01601
Ukraine
;
    'Omelchenko, Irina V.' .
;
SSI `Institute for Single Crystals' NAS of Ukraine
60 Nauky ave
Kharkiv
61072
Ukraine
;
_publ_section_synopsis
;
The title compound is based on a trinuclear {Fe~3~(\m-O)~4~} core with an
angular arrangement of the Fe^III^ ions that can be explained by geometrical
restrictions of two bulky ligands each coordinated to all the metal centres.
;
_chemical_name_systematic
;\
Bis(bis{\m~3~-3-methyl-3-[(4-nitro-2-oxidobenzylidene)amino]propane-1,3-\
diolato}tris[chlorido(dimethyl sulfoxide)iron(III)]) dimethyl sulfoxide
heptasolvate dihydrate
;
_chemical_name_common     ?
_chemical_formula_moiety
                           '2(C28 H40 Cl3 Fe3 N4 O13 S3), 7(C2 H6 O S), 2(H2 O)'
_chemical_formula_sum     'C70 H126 Cl6 Fe6 N8 O35 S13'
_chemical_formula_iupac
                   '[Fe3 (C11 H11 N2 O5)2 Cl3 (C2 H6 O S)3]2, 7C2 H6 O S, 2H2 O'
_chemical_formula_weight     2604.36
_chemical_melting_point     ?
_shelx_space_group_comment
;
The symmetry employed for this shelxl refinement is uniquely defined
by the following loop, which should always be used as a source of
symmetry information in preference to the above space-group names.
They are only intended as comments.
;
_space_group_crystal_system     triclinic
_space_group_name_H-M_alt     'P -1'
_space_group_name_Hall     '-P 1'
loop_
    _space_group_symop_operation_xyz
    'x, y, z'
    '-x, -y, -z'
_cell_length_a     11.4286(7)
_cell_length_b     12.7227(8)
_cell_length_c     20.1915(12)
_cell_angle_alpha     94.005(5)
_cell_angle_beta     105.839(6)
_cell_angle_gamma     103.952(6)
_cell_volume     2712.0(3)
_cell_formula_units_Z     1
_cell_measurement_reflns_used     2112
_cell_measurement_theta_min     2.7912
_cell_measurement_theta_max     28.9198
_cell_measurement_temperature     100
_exptl_crystal_description     block
_exptl_crystal_colour     'metallic dark red'
_exptl_crystal_size_max     0.4
_exptl_crystal_size_mid     0.4
_exptl_crystal_size_min     0.4
_exptl_crystal_density_diffrn     1.595
_exptl_crystal_density_meas     ?
_exptl_crystal_density_method     ?
_exptl_crystal_F_000     1348
_exptl_absorpt_coefficient_mu     1.257
_exptl_absorpt_correction_type     multi-scan
_exptl_absorpt_process_details
;
(CrysAlis PRO; Agilent, 2012)
;
_shelx_estimated_absorpt_T_min     0.633
_shelx_estimated_absorpt_T_max     0.633
_exptl_absorpt_correction_T_min     0.98472
_exptl_absorpt_correction_T_max     1.00000
_diffrn_ambient_temperature     100.0
_diffrn_radiation_type     MoK\a
_diffrn_radiation_wavelength     0.71073
_diffrn_radiation_monochromator     graphite
_diffrn_measurement_device_type     'Agilent Xcalibur Sapphire3'
_diffrn_measurement_device     'four-circle diffractometer'
_diffrn_measurement_method     '\w scans'
_diffrn_detector_area_resol_mean     16.1827
_diffrn_reflns_number     21211
_diffrn_reflns_av_R_equivalents     0.0847
_diffrn_reflns_theta_min     2.797
_diffrn_reflns_theta_max     28.984
_diffrn_reflns_theta_full     25.242
_diffrn_measured_fraction_theta_max     0.847
_diffrn_measured_fraction_theta_full     0.999
_diffrn_reflns_limit_h_min     -11
_diffrn_reflns_limit_h_max     15
_diffrn_reflns_limit_k_min     -14
_diffrn_reflns_limit_k_max     15
_diffrn_reflns_limit_l_min     -26
_diffrn_reflns_limit_l_max     27
_refine_special_details     ?
_reflns_number_total     12221
_reflns_number_gt     6081
_reflns_threshold_expression     'I > 2\s(I)'
_refine_ls_structure_factor_coef     Fsqd
_refine_ls_matrix_type     full
_refine_ls_R_factor_all     0.1824
_refine_ls_R_factor_gt     0.0811
_refine_ls_wR_factor_gt     0.1273
_refine_ls_wR_factor_ref     0.1634
_refine_ls_goodness_of_fit_ref     0.988
_refine_ls_restrained_S_all     0.986
_refine_ls_number_reflns     12221
_refine_ls_number_parameters     697
_refine_ls_number_restraints     150
_refine_ls_hydrogen_treatment     constr
_refine_ls_weighting_scheme     calc
_refine_ls_weighting_details
                      'w=1/[\s^2^(Fo^2^)+(0.0472P)^2^] where P=(Fo^2^+2Fc^2^)/3'
_atom_sites_solution_hydrogens     mixed
_atom_sites_solution_primary     ?
_atom_sites_solution_secondary     ?
_refine_ls_shift/su_max     0.000
_refine_ls_shift/su_mean     0.000
_refine_diff_density_max     0.960
_refine_diff_density_min     -0.786
_refine_ls_extinction_method     none
_refine_ls_extinction_coef     .
loop_
    _atom_type_symbol
    _atom_type_description
    _atom_type_scat_dispersion_real
    _atom_type_scat_dispersion_imag
    _atom_type_scat_source
    'C' 'C' 0.0033 0.0016
                         'International Tables Vol C Tables 4.2.6.8 and 6.1.1.4'
    'H' 'H' 0.0000 0.0000
                         'International Tables Vol C Tables 4.2.6.8 and 6.1.1.4'
    'Cl' 'Cl' 0.1484 0.1585
                         'International Tables Vol C Tables 4.2.6.8 and 6.1.1.4'
    'Fe' 'Fe' 0.3463 0.8444
                         'International Tables Vol C Tables 4.2.6.8 and 6.1.1.4'
    'N' 'N' 0.0061 0.0033
                         'International Tables Vol C Tables 4.2.6.8 and 6.1.1.4'
    'O' 'O' 0.0106 0.0060
                         'International Tables Vol C Tables 4.2.6.8 and 6.1.1.4'
    'S' 'S' 0.1246 0.1234
                         'International Tables Vol C Tables 4.2.6.8 and 6.1.1.4'
_computing_data_collection
;
CrysAlis PRO (Agilent, 2012)
;
_computing_cell_refinement
;
CrysAlis PRO (Agilent, 2012)
;
_computing_data_reduction
;
CrysAlis PRO (Agilent, 2012)
;
_computing_structure_solution
;
SHELXS97 (Sheldrick, 2008)
;
_computing_structure_refinement
;
SHELXL2014 (Sheldrick, 2015)
;
_computing_molecular_graphics
;
OLEX2 (Dolomanov <i>et al.</i>,  2009)
;
_computing_publication_material
;
OLEX2 (Dolomanov <i>et al.</i>,  2009)
;
loop_
    _atom_site_type_symbol
    _atom_site_label
    _atom_site_fract_x
    _atom_site_fract_y
    _atom_site_fract_z
    _atom_site_U_iso_or_equiv
    _atom_site_adp_type
    _atom_site_calc_flag
    _atom_site_occupancy
    _atom_site_disorder_assembly
    _atom_site_disorder_group
    S S4 0.51353(18) 0.00966(16) 0.15206(10) 0.0340(5) Uani d 1 . .
    O O14 0.3925(4) -0.0478(4) 0.1641(3) 0.0435(15) Uani d 1 . .
    C C29 0.4752(7) 0.0883(6) 0.0847(3) 0.0354(19) Uani d 1 . .
    H H29A 0.5490 0.1152 0.0686 0.053 Uiso calc 1 . .
    H H29B 0.4501 0.1506 0.1022 0.053 Uiso calc 1 . .
    H H29C 0.4051 0.0427 0.0459 0.053 Uiso calc 1 . .
    C C30 0.5565(7) -0.0887(5) 0.1037(4) 0.042(2) Uani d 1 . .
    H H30A 0.6327 -0.0531 0.0918 0.062 Uiso calc 1 . .
    H H30B 0.4873 -0.1209 0.0610 0.062 Uiso calc 1 . .
    H H30C 0.5732 -0.1463 0.1317 0.062 Uiso calc 1 . .
    S S5 0.43965(17) 0.41956(16) 0.81772(10) 0.0333(5) Uani d 1 . .
    O O15 0.4863(5) 0.4117(5) 0.8934(2) 0.0581(18) Uani d 1 . .
    C C31 0.5097(6) 0.3396(5) 0.7736(4) 0.0304(18) Uani d 1 . .
    H H31A 0.4672 0.3292 0.7234 0.046 Uiso calc 1 . .
    H H31B 0.5012 0.2681 0.7898 0.046 Uiso calc 1 . .
    H H31C 0.5994 0.3770 0.7829 0.046 Uiso calc 1 . .
    C C32 0.2822(5) 0.3337(6) 0.7873(4) 0.0342(19) Uani d 1 . .
    H H32A 0.2491 0.3318 0.7369 0.051 Uiso calc 1 . .
    H H32B 0.2292 0.3625 0.8105 0.051 Uiso calc 1 . .
    H H32C 0.2816 0.2595 0.7976 0.051 Uiso calc 1 . .
    S S6A 0.6950(3) 0.8852(3) 0.3566(2) 0.0711(14) Uani d 0.745(5) A 1
    O O16A 0.6098(8) 0.8336(7) 0.3963(5) 0.082(3) Uani d 0.745(5) A 1
    C C33A 0.652(2) 1.0034(10) 0.3327(7) 0.063(4) Uani d 0.745(5) A 1
    H H33A 0.7139 1.0463 0.3128 0.094 Uiso calc 0.745(5) A 1
    H H33B 0.6492 1.0474 0.3738 0.094 Uiso calc 0.745(5) A 1
    H H33C 0.5682 0.9827 0.2980 0.094 Uiso calc 0.745(5) A 1
    C C34A 0.8471(9) 0.9506(14) 0.4144(10) 0.080(6) Uani d 0.745(5) A 1
    H H34A 0.8978 0.9960 0.3894 0.120 Uiso calc 0.745(5) A 1
    H H34B 0.8886 0.8952 0.4327 0.120 Uiso calc 0.745(5) A 1
    H H34C 0.8392 0.9968 0.4529 0.120 Uiso calc 0.745(5) A 1
    S S6B 0.7275(11) 0.9895(10) 0.4285(6) 0.077(4) Uani d 0.255(5) A 2
    O O16B 0.836(3) 0.947(4) 0.423(3) 0.132(16) Uani d 0.255(5) A 2
    C C33B 0.784(3) 1.1108(17) 0.4868(13) 0.055(8) Uani d 0.255(5) A 2
    H H33D 0.7968 1.1733 0.4613 0.083 Uiso d 0.255(5) A 2
    H H33E 0.8646 1.1113 0.5202 0.083 Uiso d 0.255(5) A 2
    H H33F 0.7227 1.1162 0.5117 0.083 Uiso d 0.255(5) A 2
    C C34B 0.679(6) 1.043(3) 0.3497(13) 0.081(15) Uani d 0.255(5) A 2
    H H34D 0.6079 1.0733 0.3500 0.121 Uiso calc 0.255(5) A 2
    H H34E 0.6520 0.9839 0.3103 0.121 Uiso calc 0.255(5) A 2
    H H34F 0.7493 1.1004 0.3452 0.121 Uiso calc 0.255(5) A 2
    S S7 0.6166(5) 1.0553(4) 0.5331(2) 0.0476(12) Uani d 0.5 A -2
    O O17 0.7281(9) 1.0973(8) 0.5074(6) 0.050(3) Uani d 0.5 A -2
    C C35 0.4830(11) 1.0142(15) 0.4589(6) 0.059(5) Uani d 0.5 A -2
    H H35A 0.4067 0.9901 0.4734 0.088 Uiso calc 0.5 A -2
    H H35B 0.4909 0.9537 0.4292 0.088 Uiso calc 0.5 A -2
    H H35C 0.4770 1.0760 0.4330 0.088 Uiso calc 0.5 A -2
    C C36 0.6246(14) 0.9233(8) 0.5537(8) 0.041(4) Uani d 0.5 A -2
    H H36A 0.5472 0.8864 0.5641 0.062 Uiso calc 0.5 A -2
    H H36B 0.6978 0.9304 0.5943 0.062 Uiso calc 0.5 A -2
    H H36C 0.6331 0.8802 0.5140 0.062 Uiso calc 0.5 A -2
    Fe Fe1 0.08933(9) 0.47702(8) 0.19107(5) 0.0185(2) Uani d 1 . .
    Fe Fe2 0.00286(9) 0.22654(8) 0.13027(5) 0.0177(2) Uani d 1 . .
    Fe Fe3 0.04940(9) 0.10574(8) 0.26158(5) 0.0197(2) Uani d 1 . .
    Cl Cl1 -0.00668(16) 0.62291(13) 0.17118(9) 0.0241(4) Uani d 1 . .
    Cl Cl2 -0.18724(15) 0.10406(13) 0.06019(9) 0.0228(4) Uani d 1 . .
    Cl Cl3 -0.13256(16) -0.04056(14) 0.22910(10) 0.0294(4) Uani d 1 . .
    S S1 0.15125(16) 0.57248(14) 0.05967(9) 0.0218(4) Uani d 1 . .
    S S2 0.07383(17) 0.13945(14) -0.00193(9) 0.0228(4) Uani d 1 . .
    S S3 0.11479(17) -0.12355(14) 0.26358(9) 0.0248(4) Uani d 1 . .
    O O1 0.2222(4) 0.5484(3) 0.2747(2) 0.0232(11) Uani d 1 . .
    O O2 0.3496(5) 0.7307(5) 0.5881(3) 0.0513(17) Uani d 1 . .
    O O3 0.1605(5) 0.6284(5) 0.5700(3) 0.0490(17) Uani d 1 . .
    O O4 0.0384(4) 0.1516(4) 0.3533(2) 0.0246(11) Uani d 1 . .
    O O5 0.4440(5) 0.5034(5) 0.5888(3) 0.0509(17) Uani d 1 . .
    O O6 0.3049(5) 0.4414(4) 0.6405(3) 0.0499(16) Uani d 1 . .
    O O7 -0.0604(4) 0.3623(3) 0.1237(2) 0.0171(10) Uani d 1 . .
    O O8 -0.0458(4) 0.2050(3) 0.2166(2) 0.0182(10) Uani d 1 . .
    O O9 0.1544(4) 0.3463(3) 0.1846(2) 0.0179(10) Uani d 1 . .
    O O10 0.0923(4) 0.1161(3) 0.1704(2) 0.0196(11) Uani d 1 . .
    O O11 0.1978(4) 0.5401(4) 0.1319(2) 0.0229(11) Uani d 1 . .
    O O12 0.0731(4) 0.2370(3) 0.0472(2) 0.0196(11) Uani d 1 . .
    O O13 0.1561(4) -0.0003(3) 0.2918(2) 0.0243(11) Uani d 1 . .
    N N1 -0.0261(5) 0.4270(4) 0.2565(3) 0.0152(12) Uani d 1 . .
    N N2 0.2514(6) 0.6657(5) 0.5500(3) 0.0312(15) Uani d 1 . .
    N N3 0.2315(5) 0.2249(4) 0.2927(3) 0.0186(13) Uani d 1 . .
    N N4 0.3423(6) 0.4435(5) 0.5889(3) 0.0370(17) Uani d 1 . .
    C C1 0.1212(6) 0.5323(5) 0.3645(3) 0.0201(16) Uani d 1 . .
    C C2 0.2279(6) 0.5727(5) 0.3398(3) 0.0200(16) Uani d 1 . .
    C C3 0.3396(6) 0.6422(5) 0.3870(4) 0.0256(18) Uani d 1 . .
    H H3 0.4110 0.6684 0.3712 0.031 Uiso calc 1 . .
    C C4 0.3478(7) 0.6724(5) 0.4541(4) 0.0269(17) Uani d 1 . .
    H H4 0.4235 0.7204 0.4846 0.032 Uiso calc 1 . .
    C C5 0.2436(7) 0.6321(5) 0.4784(4) 0.0242(17) Uani d 1 . .
    C C6 0.1330(6) 0.5636(5) 0.4342(3) 0.0237(17) Uani d 1 . .
    H H6 0.0636 0.5373 0.4515 0.028 Uiso calc 1 . .
    C C7 0.0034(6) 0.4584(5) 0.3219(3) 0.0196(16) Uani d 1 . .
    H H7 -0.0578 0.4304 0.3446 0.023 Uiso calc 1 . .
    C C8 0.2326(6) 0.2906(6) 0.4096(4) 0.0238(17) Uani d 1 . .
    C C9 0.1100(7) 0.2252(6) 0.4059(4) 0.0233(16) Uani d 1 . .
    C C10 0.0664(7) 0.2414(6) 0.4638(4) 0.0276(18) Uani d 1 . .
    H H10 -0.0163 0.2012 0.4621 0.033 Uiso calc 1 . .
    C C11 0.1388(7) 0.3125(6) 0.5218(4) 0.034(2) Uani d 1 . .
    H H11 0.1064 0.3218 0.5598 0.040 Uiso calc 1 . .
    C C12 0.2624(7) 0.3730(6) 0.5260(4) 0.0297(18) Uani d 1 . .
    C C13 0.3071(6) 0.3625(5) 0.4698(4) 0.0248(17) Uani d 1 . .
    H H13 0.3893 0.4046 0.4721 0.030 Uiso calc 1 . .
    C C14 0.2859(6) 0.2869(5) 0.3512(3) 0.0229(16) Uani d 1 . .
    H H14 0.3674 0.3344 0.3575 0.027 Uiso calc 1 . .
    C C15 -0.1529(6) 0.3491(5) 0.2202(3) 0.0174(15) Uani d 1 . .
    C C16 -0.1743(6) 0.3578(5) 0.1428(3) 0.0178(15) Uani d 1 . .
    H H16A -0.2424 0.2937 0.1148 0.021 Uiso calc 1 . .
    H H16B -0.2017 0.4245 0.1324 0.021 Uiso calc 1 . .
    C C17 -0.1451(6) 0.2349(5) 0.2352(3) 0.0201(16) Uani d 1 . .
    H H17A -0.1327 0.2319 0.2855 0.024 Uiso calc 1 . .
    H H17B -0.2262 0.1812 0.2092 0.024 Uiso calc 1 . .
    C C18 -0.2612(6) 0.3752(5) 0.2418(3) 0.0203(16) Uani d 1 . .
    H H18A -0.2616 0.3503 0.2866 0.031 Uiso calc 1 . .
    H H18B -0.3414 0.3376 0.2065 0.031 Uiso calc 1 . .
    H H18C -0.2506 0.4544 0.2462 0.031 Uiso calc 1 . .
    C C19 0.2947(6) 0.2383(5) 0.2368(3) 0.0197(16) Uani d 1 . .
    C C20 0.2822(6) 0.3438(5) 0.2084(3) 0.0218(16) Uani d 1 . .
    H H20A 0.3303 0.4067 0.2454 0.026 Uiso calc 1 . .
    H H20B 0.3194 0.3512 0.1695 0.026 Uiso calc 1 . .
    C C21 0.2246(6) 0.1391(5) 0.1814(3) 0.0199(16) Uani d 1 . .
    H H21A 0.2435 0.1532 0.1373 0.024 Uiso calc 1 . .
    H H21B 0.2538 0.0748 0.1962 0.024 Uiso calc 1 . .
    C C22 0.4351(6) 0.2406(6) 0.2638(4) 0.0289(18) Uani d 1 . .
    H H22A 0.4833 0.3114 0.2922 0.043 Uiso calc 1 . .
    H H22B 0.4673 0.2300 0.2242 0.043 Uiso calc 1 . .
    H H22C 0.4439 0.1818 0.2921 0.043 Uiso calc 1 . .
    C C23 0.1973(6) 0.4836(5) 0.0061(4) 0.0261(17) Uani d 1 . .
    H H23A 0.2890 0.4950 0.0231 0.039 Uiso calc 1 . .
    H H23B 0.1737 0.4992 -0.0419 0.039 Uiso calc 1 . .
    H H23C 0.1546 0.4074 0.0075 0.039 Uiso calc 1 . .
    C C24 0.2629(6) 0.6974(5) 0.0616(4) 0.0287(18) Uani d 1 . .
    H H24A 0.2630 0.7521 0.0982 0.043 Uiso calc 1 . .
    H H24B 0.2403 0.7234 0.0165 0.043 Uiso calc 1 . .
    H H24C 0.3473 0.6856 0.0711 0.043 Uiso calc 1 . .
    C C25 -0.0546(6) 0.1214(5) -0.0784(3) 0.0247(17) Uani d 1 . .
    H H25A -0.1343 0.0971 -0.0673 0.037 Uiso calc 1 . .
    H H25B -0.0501 0.0660 -0.1132 0.037 Uiso calc 1 . .
    H H25C -0.0504 0.1909 -0.0969 0.037 Uiso calc 1 . .
    C C26 0.1979(6) 0.1938(6) -0.0382(4) 0.0309(19) Uani d 1 . .
    H H26A 0.1785 0.2534 -0.0637 0.046 Uiso calc 1 . .
    H H26B 0.2055 0.1360 -0.0702 0.046 Uiso calc 1 . .
    H H26C 0.2777 0.2220 -0.0008 0.046 Uiso calc 1 . .
    C C27 0.2614(6) -0.1576(6) 0.2754(4) 0.0292(18) Uani d 1 . .
    H H27A 0.3073 -0.1184 0.2461 0.044 Uiso calc 1 . .
    H H27B 0.2449 -0.2367 0.2624 0.044 Uiso calc 1 . .
    H H27C 0.3124 -0.1365 0.3244 0.044 Uiso calc 1 . .
    C C28 0.0646(7) -0.1885(6) 0.3300(4) 0.0311(19) Uani d 1 . .
    H H28A 0.1301 -0.1611 0.3748 0.047 Uiso calc 1 . .
    H H28B 0.0498 -0.2678 0.3194 0.047 Uiso calc 1 . .
    H H28C -0.0139 -0.1723 0.3324 0.047 Uiso calc 1 . .
    O O1W 0.4926(8) 0.3634(5) 0.0349(4) 0.077(2) Uani d 1 . .
    H H1WA 0.4820 0.3589 -0.0097 0.116 Uiso d 1 . .
    H H1WB 0.5064 0.4313 0.0524 0.116 Uiso d 1 . .
loop_
    _atom_site_aniso_label
    _atom_site_aniso_U_11
    _atom_site_aniso_U_22
    _atom_site_aniso_U_33
    _atom_site_aniso_U_12
    _atom_site_aniso_U_13
    _atom_site_aniso_U_23
    S4 0.0300(11) 0.0397(13) 0.0301(12) 0.0055(9) 0.0090(10) 0.0044(9)
    O14 0.038(3) 0.047(4) 0.052(4) 0.006(3) 0.029(3) 0.006(3)
    C29 0.034(4) 0.034(5) 0.042(5) 0.012(4) 0.016(4) 0.001(4)
    C30 0.036(5) 0.044(5) 0.053(6) 0.009(4) 0.028(5) 0.014(4)
    S5 0.0225(10) 0.0383(13) 0.0352(12) 0.0077(9) 0.0043(10) -0.0013(10)
    O15 0.041(3) 0.108(5) 0.033(3) 0.036(3) 0.012(3) -0.001(3)
    C31 0.024(4) 0.039(5) 0.026(4) 0.009(3) 0.005(3) 0.005(3)
    C32 0.025(4) 0.033(5) 0.046(5) 0.008(3) 0.015(4) 0.003(4)
    S6A 0.050(2) 0.041(2) 0.105(3) -0.0100(16) 0.025(2) -0.021(2)
    O16A 0.055(6) 0.063(6) 0.119(8) -0.005(5) 0.034(6) 0.002(5)
    C33A 0.071(11) 0.079(9) 0.041(8) 0.023(8) 0.022(8) 0.003(7)
    C34A 0.057(8) 0.072(11) 0.100(12) -0.006(7) 0.019(7) 0.042(9)
    S6B 0.085(9) 0.102(10) 0.057(7) 0.026(7) 0.038(7) 0.029(6)
    O16B 0.12(2) 0.17(3) 0.13(3) 0.07(2) 0.044(18) 0.03(2)
    C33B 0.033(18) 0.095(16) 0.047(14) 0.019(12) 0.017(13) 0.047(11)
    C34B 0.08(3) 0.11(3) 0.056(14) 0.02(3) 0.028(15) 0.027(15)
    S7 0.063(3) 0.046(3) 0.032(3) 0.019(2) 0.009(2) -0.002(2)
    O17 0.056(7) 0.031(7) 0.053(8) 0.002(5) 0.006(6) 0.014(6)
    C35 0.057(9) 0.076(13) 0.042(9) 0.019(8) 0.013(7) 0.004(8)
    C36 0.041(9) 0.034(7) 0.040(9) 0.001(6) 0.009(8) -0.003(6)
    Fe1 0.0180(5) 0.0187(6) 0.0194(6) 0.0032(4) 0.0085(5) 0.0004(4)
    Fe2 0.0165(5) 0.0193(6) 0.0171(5) 0.0040(4) 0.0057(4) 0.0007(4)
    Fe3 0.0193(5) 0.0196(6) 0.0199(6) 0.0047(4) 0.0059(5) 0.0027(4)
    Cl1 0.0243(9) 0.0198(10) 0.0303(10) 0.0068(7) 0.0114(8) 0.0020(8)
    Cl2 0.0194(9) 0.0228(10) 0.0226(10) 0.0017(7) 0.0047(8) -0.0002(7)
    Cl3 0.0239(10) 0.0238(11) 0.0374(12) 0.0022(8) 0.0078(9) 0.0045(8)
    S1 0.0176(9) 0.0273(11) 0.0211(10) 0.0054(7) 0.0070(8) 0.0044(8)
    S2 0.0278(10) 0.0219(10) 0.0226(10) 0.0094(8) 0.0113(9) 0.0024(8)
    S3 0.0275(10) 0.0239(11) 0.0242(11) 0.0096(8) 0.0075(9) 0.0038(8)
    O1 0.020(3) 0.028(3) 0.019(3) 0.004(2) 0.005(2) -0.004(2)
    O2 0.044(4) 0.068(4) 0.021(3) -0.006(3) 0.000(3) -0.017(3)
    O3 0.039(3) 0.077(5) 0.025(3) 0.000(3) 0.014(3) -0.002(3)
    O4 0.023(3) 0.025(3) 0.024(3) 0.002(2) 0.009(2) 0.004(2)
    O5 0.049(4) 0.058(4) 0.035(4) 0.007(3) 0.008(3) -0.017(3)
    O6 0.060(4) 0.064(4) 0.023(3) 0.019(3) 0.009(3) -0.008(3)
    O7 0.018(2) 0.016(3) 0.020(3) 0.0043(19) 0.011(2) 0.002(2)
    O8 0.017(2) 0.020(3) 0.019(3) 0.007(2) 0.006(2) 0.002(2)
    O9 0.018(2) 0.016(3) 0.021(3) 0.0069(19) 0.007(2) -0.001(2)
    O10 0.016(2) 0.022(3) 0.022(3) 0.005(2) 0.008(2) 0.001(2)
    O11 0.018(2) 0.031(3) 0.022(3) 0.009(2) 0.009(2) 0.008(2)
    O12 0.023(3) 0.019(3) 0.018(3) 0.004(2) 0.009(2) 0.002(2)
    O13 0.033(3) 0.015(3) 0.026(3) 0.011(2) 0.008(2) 0.003(2)
    N1 0.012(3) 0.016(3) 0.017(3) 0.005(2) 0.002(3) 0.002(2)
    N2 0.034(4) 0.037(4) 0.019(4) 0.009(3) 0.003(3) 0.000(3)
    N3 0.015(3) 0.022(3) 0.017(3) 0.006(2) 0.001(3) 0.000(3)
    N4 0.044(4) 0.047(5) 0.016(4) 0.019(4) -0.002(3) -0.005(3)
    C1 0.022(4) 0.016(4) 0.023(4) 0.003(3) 0.008(3) 0.004(3)
    C2 0.025(4) 0.015(4) 0.020(4) 0.007(3) 0.007(3) -0.001(3)
    C3 0.029(4) 0.022(4) 0.024(4) 0.003(3) 0.011(4) -0.004(3)
    C4 0.024(4) 0.026(4) 0.028(4) 0.008(3) 0.004(4) 0.003(3)
    C5 0.034(4) 0.025(4) 0.018(4) 0.010(3) 0.011(4) 0.004(3)
    C6 0.023(4) 0.025(4) 0.023(4) 0.007(3) 0.007(3) 0.000(3)
    C7 0.022(4) 0.023(4) 0.019(4) 0.012(3) 0.009(3) 0.005(3)
    C8 0.023(4) 0.028(4) 0.021(4) 0.009(3) 0.005(3) 0.002(3)
    C9 0.029(4) 0.025(4) 0.021(4) 0.013(3) 0.009(4) 0.009(3)
    C10 0.028(4) 0.030(5) 0.027(4) 0.008(3) 0.013(4) 0.003(3)
    C11 0.044(5) 0.036(5) 0.027(5) 0.017(4) 0.016(4) -0.001(4)
    C12 0.037(5) 0.035(5) 0.024(4) 0.024(4) 0.007(4) 0.004(4)
    C13 0.019(4) 0.026(4) 0.027(4) 0.008(3) 0.003(3) -0.002(3)
    C14 0.023(4) 0.023(4) 0.020(4) 0.008(3) 0.002(3) 0.000(3)
    C15 0.017(3) 0.018(4) 0.017(4) 0.005(3) 0.007(3) -0.003(3)
    C16 0.015(3) 0.015(4) 0.021(4) 0.003(3) 0.003(3) 0.003(3)
    C17 0.013(3) 0.024(4) 0.021(4) 0.002(3) 0.005(3) -0.002(3)
    C18 0.022(4) 0.017(4) 0.019(4) 0.000(3) 0.007(3) -0.004(3)
    C19 0.016(3) 0.027(4) 0.021(4) 0.006(3) 0.012(3) 0.004(3)
    C20 0.013(3) 0.034(4) 0.019(4) 0.007(3) 0.006(3) 0.000(3)
    C21 0.017(4) 0.021(4) 0.018(4) 0.001(3) 0.005(3) -0.002(3)
    C22 0.024(4) 0.035(5) 0.028(4) 0.012(3) 0.006(4) -0.004(3)
    C23 0.023(4) 0.023(4) 0.030(4) 0.004(3) 0.009(4) -0.003(3)
    C24 0.032(4) 0.030(5) 0.027(4) 0.009(3) 0.011(4) 0.010(3)
    C25 0.029(4) 0.020(4) 0.018(4) 0.002(3) 0.002(3) -0.004(3)
    C26 0.031(4) 0.039(5) 0.030(5) 0.010(4) 0.021(4) -0.001(4)
    C27 0.030(4) 0.033(5) 0.032(5) 0.016(3) 0.013(4) 0.009(4)
    C28 0.039(5) 0.028(5) 0.036(5) 0.015(4) 0.018(4) 0.012(4)
    O1W 0.072(5) 0.078(5) 0.074(5) 0.015(5) 0.014(5) 0.005(4)
_geom_special_details
;
 All esds (except the esd in the dihedral angle between two l.s. planes)
 are estimated using the full covariance matrix.  The cell esds are taken
 into account individually in the estimation of esds in distances, angles
 and torsion angles; correlations between esds in cell parameters are only
 used when they are defined by crystal symmetry.  An approximate (isotropic)
 treatment of cell esds is used for estimating esds involving l.s. planes.
;
loop_
    _geom_bond_atom_site_label_1
    _geom_bond_atom_site_label_2
    _geom_bond_site_symmetry_2
    _geom_bond_distance
    _geom_bond_publ_flag
    S4 O14 . 1.493(4) ?
    S4 C29 . 1.766(6) ?
    S4 C30 . 1.773(6) ?
    C29 H29A . 0.9800 ?
    C29 H29B . 0.9800 ?
    C29 H29C . 0.9800 ?
    C30 H30A . 0.9800 ?
    C30 H30B . 0.9800 ?
    C30 H30C . 0.9800 ?
    S5 O15 . 1.494(5) ?
    S5 C31 . 1.768(6) ?
    S5 C32 . 1.778(6) ?
    C31 H31A . 0.9800 ?
    C31 H31B . 0.9800 ?
    C31 H31C . 0.9800 ?
    C32 H32A . 0.9800 ?
    C32 H32B . 0.9800 ?
    C32 H32C . 0.9800 ?
    S6A O16A . 1.488(6) ?
    S6A C33A . 1.752(8) ?
    S6A C34A . 1.771(9) ?
    C33A H33A . 0.9800 ?
    C33A H33B . 0.9800 ?
    C33A H33C . 0.9800 ?
    C34A H34A . 0.9800 ?
    C34A H34B . 0.9800 ?
    C34A H34C . 0.9800 ?
    S6B O16B . 1.495(9) ?
    S6B C33B . 1.742(9) ?
    S6B C34B . 1.775(9) ?
    S6B O17 . 2.025(16) ?
    C33B H33D . 0.9800 ?
    C33B H33E . 0.9801 ?
    C33B H33F . 0.9801 ?
    C33B O17 . 0.84(3) ?
    C34B H34D . 0.9800 ?
    C34B H34E . 0.9800 ?
    C34B H34F . 0.9800 ?
    S7 O17 . 1.501(7) ?
    S7 C35 . 1.762(8) ?
    S7 C36 . 1.776(8) ?
    C35 H35A . 0.9800 ?
    C35 H35B . 0.9800 ?
    C35 H35C . 0.9800 ?
    C36 H36A . 0.9800 ?
    C36 H36B . 0.9800 ?
    C36 H36C . 0.9800 ?
    Fe1 Cl1 . 2.378(2) ?
    Fe1 O1 . 1.924(4) ?
    Fe1 O7 . 2.038(4) ?
    Fe1 O9 . 1.989(4) ?
    Fe1 O11 . 2.018(4) ?
    Fe1 N1 . 2.133(5) ?
    Fe2 Cl2 . 2.3520(18) ?
    Fe2 O7 . 2.025(4) ?
    Fe2 O8 . 1.986(4) ?
    Fe2 O9 . 1.995(4) ?
    Fe2 O10 . 2.019(5) ?
    Fe2 O12 . 2.047(4) ?
    Fe3 Cl3 . 2.3319(19) ?
    Fe3 O4 . 1.948(4) ?
    Fe3 O8 . 1.971(5) ?
    Fe3 O10 . 2.036(4) ?
    Fe3 O13 . 2.045(5) ?
    Fe3 N3 . 2.158(5) ?
    S1 O11 . 1.531(5) ?
    S1 C23 . 1.776(6) ?
    S1 C24 . 1.773(6) ?
    S2 O12 . 1.537(4) ?
    S2 C25 . 1.773(7) ?
    S2 C26 . 1.786(6) ?
    S3 O13 . 1.542(4) ?
    S3 C27 . 1.789(7) ?
    S3 C28 . 1.776(6) ?
    O1 C2 . 1.308(7) ?
    O2 N2 . 1.235(7) ?
    O3 N2 . 1.220(7) ?
    O4 C9 . 1.301(8) ?
    O5 N4 . 1.227(7) ?
    O6 N4 . 1.230(7) ?
    O7 C16 . 1.445(7) ?
    O8 C17 . 1.413(7) ?
    O9 C20 . 1.417(7) ?
    O10 C21 . 1.419(7) ?
    N1 C7 . 1.281(7) ?
    N1 C15 . 1.499(7) ?
    N2 C5 . 1.451(8) ?
    N3 C14 . 1.280(8) ?
    N3 C19 . 1.496(7) ?
    N4 C12 . 1.437(9) ?
    C1 C2 . 1.437(8) ?
    C1 C6 . 1.397(9) ?
    C1 C7 . 1.443(8) ?
    C2 C3 . 1.412(9) ?
    C3 H3 . 0.9500 ?
    C3 C4 . 1.355(8) ?
    C4 H4 . 0.9500 ?
    C4 C5 . 1.407(9) ?
    C5 C6 . 1.377(9) ?
    C6 H6 . 0.9500 ?
    C7 H7 . 0.9500 ?
    C8 C9 . 1.426(9) ?
    C8 C13 . 1.395(9) ?
    C8 C14 . 1.469(8) ?
    C9 C10 . 1.411(8) ?
    C10 H10 . 0.9500 ?
    C10 C11 . 1.355(9) ?
    C11 H11 . 0.9500 ?
    C11 C12 . 1.413(10) ?
    C12 C13 . 1.375(9) ?
    C13 H13 . 0.9500 ?
    C14 H14 . 0.9500 ?
    C15 C16 . 1.531(8) ?
    C15 C17 . 1.524(9) ?
    C15 C18 . 1.517(8) ?
    C16 H16A . 0.9900 ?
    C16 H16B . 0.9900 ?
    C17 H17A . 0.9900 ?
    C17 H17B . 0.9900 ?
    C18 H18A . 0.9800 ?
    C18 H18B . 0.9800 ?
    C18 H18C . 0.9800 ?
    C19 C20 . 1.518(9) ?
    C19 C21 . 1.520(8) ?
    C19 C22 . 1.540(9) ?
    C20 H20A . 0.9900 ?
    C20 H20B . 0.9900 ?
    C21 H21A . 0.9900 ?
    C21 H21B . 0.9900 ?
    C22 H22A . 0.9800 ?
    C22 H22B . 0.9800 ?
    C22 H22C . 0.9800 ?
    C23 H23A . 0.9800 ?
    C23 H23B . 0.9800 ?
    C23 H23C . 0.9800 ?
    C24 H24A . 0.9800 ?
    C24 H24B . 0.9800 ?
    C24 H24C . 0.9800 ?
    C25 H25A . 0.9800 ?
    C25 H25B . 0.9800 ?
    C25 H25C . 0.9800 ?
    C26 H26A . 0.9800 ?
    C26 H26B . 0.9800 ?
    C26 H26C . 0.9800 ?
    C27 H27A . 0.9800 ?
    C27 H27B . 0.9800 ?
    C27 H27C . 0.9800 ?
    C28 H28A . 0.9800 ?
    C28 H28B . 0.9800 ?
    C28 H28C . 0.9800 ?
    O1W H1WA . 0.8698 ?
    O1W H1WB . 0.8700 ?
loop_
    _geom_angle_atom_site_label_1
    _geom_angle_atom_site_label_2
    _geom_angle_atom_site_label_3
    _geom_angle_site_symmetry_1
    _geom_angle_site_symmetry_3
    _geom_angle
    _geom_angle_publ_flag
    O14 S4 C29 . . 107.0(3) ?
    O14 S4 C30 . . 106.7(3) ?
    C29 S4 C30 . . 96.9(4) ?
    S4 C29 H29A . . 109.5 ?
    S4 C29 H29B . . 109.5 ?
    S4 C29 H29C . . 109.5 ?
    H29A C29 H29B . . 109.5 ?
    H29A C29 H29C . . 109.5 ?
    H29B C29 H29C . . 109.5 ?
    S4 C30 H30A . . 109.5 ?
    S4 C30 H30B . . 109.5 ?
    S4 C30 H30C . . 109.5 ?
    H30A C30 H30B . . 109.5 ?
    H30A C30 H30C . . 109.5 ?
    H30B C30 H30C . . 109.5 ?
    O15 S5 C31 . . 107.3(3) ?
    O15 S5 C32 . . 106.2(3) ?
    C31 S5 C32 . . 97.8(3) ?
    S5 C31 H31A . . 109.5 ?
    S5 C31 H31B . . 109.5 ?
    S5 C31 H31C . . 109.5 ?
    H31A C31 H31B . . 109.5 ?
    H31A C31 H31C . . 109.5 ?
    H31B C31 H31C . . 109.5 ?
    S5 C32 H32A . . 109.5 ?
    S5 C32 H32B . . 109.5 ?
    S5 C32 H32C . . 109.5 ?
    H32A C32 H32B . . 109.5 ?
    H32A C32 H32C . . 109.5 ?
    H32B C32 H32C . . 109.5 ?
    O16A S6A C33A . . 106.6(8) ?
    O16A S6A C34A . . 109.9(8) ?
    C33A S6A C34A . . 97.6(8) ?
    S6A C33A H33A . . 109.5 ?
    S6A C33A H33B . . 109.5 ?
    S6A C33A H33C . . 109.5 ?
    H33A C33A H33B . . 109.5 ?
    H33A C33A H33C . . 109.5 ?
    H33B C33A H33C . . 109.5 ?
    S6A C34A H34A . . 109.5 ?
    S6A C34A H34B . . 109.5 ?
    S6A C34A H34C . . 109.5 ?
    H34A C34A H34B . . 109.5 ?
    H34A C34A H34C . . 109.5 ?
    H34B C34A H34C . . 109.5 ?
    O16B S6B C33B . . 109.3(16) ?
    O16B S6B C34B . . 105.2(18) ?
    O16B S6B O17 . . 126.1(17) ?
    C33B S6B C34B . . 99.5(14) ?
    C33B S6B O17 . . 24.4(10) ?
    C34B S6B O17 . . 107.9(16) ?
    S6B C33B H33D . . 109.5 ?
    S6B C33B H33E . . 109.4 ?
    S6B C33B H33F . . 109.6 ?
    H33D C33B H33E . . 109.5 ?
    H33D C33B H33F . . 109.5 ?
    H33E C33B H33F . . 109.4 ?
    O17 C33B S6B . . 96.9(18) ?
    O17 C33B H33D . . 123.1 ?
    O17 C33B H33E . . 107.5 ?
    O17 C33B H33F . . 15.2 ?
    S6B C34B H34D . . 109.5 ?
    S6B C34B H34E . . 109.5 ?
    S6B C34B H34F . . 109.5 ?
    H34D C34B H34E . . 109.5 ?
    H34D C34B H34F . . 109.5 ?
    H34E C34B H34F . . 109.5 ?
    O17 S7 C35 . . 106.5(7) ?
    O17 S7 C36 . . 105.2(7) ?
    C35 S7 C36 . . 98.1(8) ?
    C33B O17 S6B . . 58.6(12) ?
    C33B O17 S7 . . 169.1(17) ?
    S7 O17 S6B . . 110.7(6) ?
    S7 C35 H35A . . 109.5 ?
    S7 C35 H35B . . 109.5 ?
    S7 C35 H35C . . 109.5 ?
    H35A C35 H35B . . 109.5 ?
    H35A C35 H35C . . 109.5 ?
    H35B C35 H35C . . 109.5 ?
    S7 C36 H36A . . 109.5 ?
    S7 C36 H36B . . 109.5 ?
    S7 C36 H36C . . 109.5 ?
    H36A C36 H36B . . 109.5 ?
    H36A C36 H36C . . 109.5 ?
    H36B C36 H36C . . 109.5 ?
    O1 Fe1 Cl1 . . 97.77(15) ?
    O1 Fe1 O7 . . 160.59(18) ?
    O1 Fe1 O9 . . 93.60(19) ?
    O1 Fe1 O11 . . 91.01(18) ?
    O1 Fe1 N1 . . 86.88(18) ?
    O7 Fe1 Cl1 . . 94.34(13) ?
    O7 Fe1 N1 . . 78.53(17) ?
    O9 Fe1 Cl1 . . 167.12(14) ?
    O9 Fe1 O7 . . 76.39(17) ?
    O9 Fe1 O11 . . 86.41(17) ?
    O9 Fe1 N1 . . 99.18(18) ?
    O11 Fe1 Cl1 . . 87.35(14) ?
    O11 Fe1 O7 . . 104.69(17) ?
    O11 Fe1 N1 . . 174.13(19) ?
    N1 Fe1 Cl1 . . 87.51(15) ?
    O7 Fe2 Cl2 . . 96.05(13) ?
    O7 Fe2 O12 . . 97.47(17) ?
    O8 Fe2 Cl2 . . 92.49(12) ?
    O8 Fe2 O7 . . 90.10(17) ?
    O8 Fe2 O9 . . 89.57(17) ?
    O8 Fe2 O10 . . 76.59(17) ?
    O8 Fe2 O12 . . 171.43(19) ?
    O9 Fe2 Cl2 . . 172.35(14) ?
    O9 Fe2 O7 . . 76.56(17) ?
    O9 Fe2 O10 . . 89.12(18) ?
    O9 Fe2 O12 . . 88.28(16) ?
    O10 Fe2 Cl2 . . 98.52(13) ?
    O10 Fe2 O7 . . 160.60(17) ?
    O10 Fe2 O12 . . 95.08(17) ?
    O12 Fe2 Cl2 . . 90.72(13) ?
    O4 Fe3 Cl3 . . 96.40(13) ?
    O4 Fe3 O8 . . 93.36(19) ?
    O4 Fe3 O10 . . 159.40(18) ?
    O4 Fe3 O13 . . 96.78(19) ?
    O4 Fe3 N3 . . 86.10(18) ?
    O8 Fe3 Cl3 . . 91.48(13) ?
    O8 Fe3 O10 . . 76.50(17) ?
    O8 Fe3 O13 . . 169.61(17) ?
    O8 Fe3 N3 . . 95.57(19) ?
    O10 Fe3 Cl3 . . 101.68(13) ?
    O10 Fe3 O13 . . 93.15(18) ?
    O10 Fe3 N3 . . 77.26(18) ?
    O13 Fe3 Cl3 . . 89.66(13) ?
    O13 Fe3 N3 . . 82.88(19) ?
    N3 Fe3 Cl3 . . 172.37(16) ?
    O11 S1 C23 . . 102.8(3) ?
    O11 S1 C24 . . 104.3(3) ?
    C24 S1 C23 . . 99.6(3) ?
    O12 S2 C25 . . 107.6(3) ?
    O12 S2 C26 . . 104.2(3) ?
    C25 S2 C26 . . 97.6(3) ?
    O13 S3 C27 . . 103.4(3) ?
    O13 S3 C28 . . 104.6(3) ?
    C28 S3 C27 . . 99.6(3) ?
    C2 O1 Fe1 . . 134.9(4) ?
    C9 O4 Fe3 . . 134.7(4) ?
    Fe2 O7 Fe1 . . 101.6(2) ?
    C16 O7 Fe1 . . 110.6(3) ?
    C16 O7 Fe2 . . 116.5(3) ?
    Fe3 O8 Fe2 . . 105.10(19) ?
    C17 O8 Fe2 . . 127.7(4) ?
    C17 O8 Fe3 . . 126.1(4) ?
    Fe1 O9 Fe2 . . 104.4(2) ?
    C20 O9 Fe1 . . 126.5(4) ?
    C20 O9 Fe2 . . 128.8(4) ?
    Fe2 O10 Fe3 . . 101.55(18) ?
    C21 O10 Fe2 . . 118.4(4) ?
    C21 O10 Fe3 . . 111.4(4) ?
    S1 O11 Fe1 . . 126.3(3) ?
    S2 O12 Fe2 . . 125.6(2) ?
    S3 O13 Fe3 . . 124.4(3) ?
    C7 N1 Fe1 . . 125.9(4) ?
    C7 N1 C15 . . 118.9(5) ?
    C15 N1 Fe1 . . 115.1(4) ?
    O2 N2 C5 . . 118.9(6) ?
    O3 N2 O2 . . 122.7(6) ?
    O3 N2 C5 . . 118.5(6) ?
    C14 N3 Fe3 . . 127.2(4) ?
    C14 N3 C19 . . 118.3(5) ?
    C19 N3 Fe3 . . 114.4(4) ?
    O5 N4 O6 . . 122.9(6) ?
    O5 N4 C12 . . 119.0(6) ?
    O6 N4 C12 . . 118.2(6) ?
    C2 C1 C7 . . 123.8(6) ?
    C6 C1 C2 . . 118.4(6) ?
    C6 C1 C7 . . 117.8(6) ?
    O1 C2 C1 . . 121.4(6) ?
    O1 C2 C3 . . 120.0(6) ?
    C3 C2 C1 . . 118.6(6) ?
    C2 C3 H3 . . 119.1 ?
    C4 C3 C2 . . 121.8(6) ?
    C4 C3 H3 . . 119.1 ?
    C3 C4 H4 . . 120.2 ?
    C3 C4 C5 . . 119.6(7) ?
    C5 C4 H4 . . 120.2 ?
    C4 C5 N2 . . 119.7(6) ?
    C6 C5 N2 . . 119.7(6) ?
    C6 C5 C4 . . 120.6(6) ?
    C1 C6 H6 . . 119.5 ?
    C5 C6 C1 . . 121.1(6) ?
    C5 C6 H6 . . 119.5 ?
    N1 C7 C1 . . 125.9(6) ?
    N1 C7 H7 . . 117.1 ?
    C1 C7 H7 . . 117.1 ?
    C9 C8 C14 . . 122.6(6) ?
    C13 C8 C9 . . 120.4(6) ?
    C13 C8 C14 . . 117.0(6) ?
    O4 C9 C8 . . 123.9(6) ?
    O4 C9 C10 . . 119.0(6) ?
    C10 C9 C8 . . 117.1(6) ?
    C9 C10 H10 . . 119.0 ?
    C11 C10 C9 . . 122.1(6) ?
    C11 C10 H10 . . 119.0 ?
    C10 C11 H11 . . 119.9 ?
    C10 C11 C12 . . 120.2(6) ?
    C12 C11 H11 . . 119.9 ?
    C11 C12 N4 . . 120.4(6) ?
    C13 C12 N4 . . 120.0(6) ?
    C13 C12 C11 . . 119.6(7) ?
    C8 C13 H13 . . 119.7 ?
    C12 C13 C8 . . 120.5(6) ?
    C12 C13 H13 . . 119.7 ?
    N3 C14 C8 . . 125.3(6) ?
    N3 C14 H14 . . 117.3 ?
    C8 C14 H14 . . 117.3 ?
    N1 C15 C16 . . 105.1(5) ?
    N1 C15 C17 . . 107.5(5) ?
    N1 C15 C18 . . 114.4(5) ?
    C17 C15 C16 . . 111.2(5) ?
    C18 C15 C16 . . 109.0(6) ?
    C18 C15 C17 . . 109.5(5) ?
    O7 C16 C15 . . 111.2(5) ?
    O7 C16 H16A . . 109.4 ?
    O7 C16 H16B . . 109.4 ?
    C15 C16 H16A . . 109.4 ?
    C15 C16 H16B . . 109.4 ?
    H16A C16 H16B . . 108.0 ?
    O8 C17 C15 . . 112.7(5) ?
    O8 C17 H17A . . 109.0 ?
    O8 C17 H17B . . 109.0 ?
    C15 C17 H17A . . 109.0 ?
    C15 C17 H17B . . 109.0 ?
    H17A C17 H17B . . 107.8 ?
    C15 C18 H18A . . 109.5 ?
    C15 C18 H18B . . 109.5 ?
    C15 C18 H18C . . 109.5 ?
    H18A C18 H18B . . 109.5 ?
    H18A C18 H18C . . 109.5 ?
    H18B C18 H18C . . 109.5 ?
    N3 C19 C20 . . 108.7(5) ?
    N3 C19 C21 . . 105.5(5) ?
    N3 C19 C22 . . 111.9(5) ?
    C20 C19 C21 . . 111.3(6) ?
    C20 C19 C22 . . 109.9(5) ?
    C21 C19 C22 . . 109.4(5) ?
    O9 C20 C19 . . 111.8(5) ?
    O9 C20 H20A . . 109.3 ?
    O9 C20 H20B . . 109.3 ?
    C19 C20 H20A . . 109.3 ?
    C19 C20 H20B . . 109.3 ?
    H20A C20 H20B . . 107.9 ?
    O10 C21 C19 . . 110.6(5) ?
    O10 C21 H21A . . 109.5 ?
    O10 C21 H21B . . 109.5 ?
    C19 C21 H21A . . 109.5 ?
    C19 C21 H21B . . 109.5 ?
    H21A C21 H21B . . 108.1 ?
    C19 C22 H22A . . 109.5 ?
    C19 C22 H22B . . 109.5 ?
    C19 C22 H22C . . 109.5 ?
    H22A C22 H22B . . 109.5 ?
    H22A C22 H22C . . 109.5 ?
    H22B C22 H22C . . 109.5 ?
    S1 C23 H23A . . 109.5 ?
    S1 C23 H23B . . 109.5 ?
    S1 C23 H23C . . 109.5 ?
    H23A C23 H23B . . 109.5 ?
    H23A C23 H23C . . 109.5 ?
    H23B C23 H23C . . 109.5 ?
    S1 C24 H24A . . 109.5 ?
    S1 C24 H24B . . 109.5 ?
    S1 C24 H24C . . 109.5 ?
    H24A C24 H24B . . 109.5 ?
    H24A C24 H24C . . 109.5 ?
    H24B C24 H24C . . 109.5 ?
    S2 C25 H25A . . 109.5 ?
    S2 C25 H25B . . 109.5 ?
    S2 C25 H25C . . 109.5 ?
    H25A C25 H25B . . 109.5 ?
    H25A C25 H25C . . 109.5 ?
    H25B C25 H25C . . 109.5 ?
    S2 C26 H26A . . 109.5 ?
    S2 C26 H26B . . 109.5 ?
    S2 C26 H26C . . 109.5 ?
    H26A C26 H26B . . 109.5 ?
    H26A C26 H26C . . 109.5 ?
    H26B C26 H26C . . 109.5 ?
    S3 C27 H27A . . 109.5 ?
    S3 C27 H27B . . 109.5 ?
    S3 C27 H27C . . 109.5 ?
    H27A C27 H27B . . 109.5 ?
    H27A C27 H27C . . 109.5 ?
    H27B C27 H27C . . 109.5 ?
    S3 C28 H28A . . 109.5 ?
    S3 C28 H28B . . 109.5 ?
    S3 C28 H28C . . 109.5 ?
    H28A C28 H28B . . 109.5 ?
    H28A C28 H28C . . 109.5 ?
    H28B C28 H28C . . 109.5 ?
    H1WA O1W H1WB . . 109.6 ?
loop_
    _geom_torsion_atom_site_label_1
    _geom_torsion_atom_site_label_2
    _geom_torsion_atom_site_label_3
    _geom_torsion_atom_site_label_4
    _geom_torsion_site_symmetry_1
    _geom_torsion_site_symmetry_2
    _geom_torsion_site_symmetry_3
    _geom_torsion_site_symmetry_4
    _geom_torsion
    _geom_torsion_publ_flag
    S6B C33B O17 S7 . . . . -10(17) ?
    O16B S6B C33B O17 . . . . -137(4) ?
    C34B S6B C33B O17 . . . . 113(3) ?
    C35 S7 O17 S6B . . . . -49.1(10) ?
    C35 S7 O17 C33B . . . . -40(16) ?
    C36 S7 O17 S6B . . . . 54.3(9) ?
    C36 S7 O17 C33B . . . . 63(16) ?
    Fe1 O1 C2 C1 . . . . 8.6(10) ?
    Fe1 O1 C2 C3 . . . . -169.8(5) ?
    Fe1 O7 C16 C15 . . . . -49.5(6) ?
    Fe1 O9 C20 C19 . . . . 144.7(4) ?
    Fe1 N1 C7 C1 . . . . -1.0(10) ?
    Fe1 N1 C15 C16 . . . . -17.0(6) ?
    Fe1 N1 C15 C17 . . . . 101.6(5) ?
    Fe1 N1 C15 C18 . . . . -136.5(5) ?
    Fe2 O7 C16 C15 . . . . 65.7(5) ?
    Fe2 O8 C17 C15 . . . . -44.0(7) ?
    Fe2 O9 C20 C19 . . . . -41.6(7) ?
    Fe2 O10 C21 C19 . . . . 65.3(6) ?
    Fe3 O4 C9 C8 . . . . -5.7(11) ?
    Fe3 O4 C9 C10 . . . . 175.3(5) ?
    Fe3 O8 C17 C15 . . . . 150.0(4) ?
    Fe3 O10 C21 C19 . . . . -51.8(6) ?
    Fe3 N3 C14 C8 . . . . -1.2(10) ?
    Fe3 N3 C19 C20 . . . . 103.8(5) ?
    Fe3 N3 C19 C21 . . . . -15.6(6) ?
    Fe3 N3 C19 C22 . . . . -134.6(5) ?
    O1 C2 C3 C4 . . . . 177.6(6) ?
    O2 N2 C5 C4 . . . . 1.0(10) ?
    O2 N2 C5 C6 . . . . -177.0(7) ?
    O3 N2 C5 C4 . . . . -178.9(7) ?
    O3 N2 C5 C6 . . . . 3.0(10) ?
    O4 C9 C10 C11 . . . . 176.5(7) ?
    O5 N4 C12 C11 . . . . -172.6(7) ?
    O5 N4 C12 C13 . . . . 8.6(11) ?
    O6 N4 C12 C11 . . . . 7.0(11) ?
    O6 N4 C12 C13 . . . . -171.8(7) ?
    N1 C15 C16 O7 . . . . 41.9(6) ?
    N1 C15 C17 O8 . . . . -54.9(6) ?
    N2 C5 C6 C1 . . . . 178.1(6) ?
    N3 C19 C20 O9 . . . . -55.7(7) ?
    N3 C19 C21 O10 . . . . 42.2(7) ?
    N4 C12 C13 C8 . . . . 177.1(7) ?
    C1 C2 C3 C4 . . . . -0.8(11) ?
    C2 C1 C6 C5 . . . . 0.4(10) ?
    C2 C1 C7 N1 . . . . -6.7(11) ?
    C2 C3 C4 C5 . . . . 1.3(11) ?
    C3 C4 C5 N2 . . . . -179.0(6) ?
    C3 C4 C5 C6 . . . . -1.0(11) ?
    C4 C5 C6 C1 . . . . 0.1(11) ?
    C6 C1 C2 O1 . . . . -178.5(6) ?
    C6 C1 C2 C3 . . . . -0.1(10) ?
    C6 C1 C7 N1 . . . . 175.3(6) ?
    C7 N1 C15 C16 . . . . 162.4(6) ?
    C7 N1 C15 C17 . . . . -79.0(7) ?
    C7 N1 C15 C18 . . . . 42.8(8) ?
    C7 C1 C2 O1 . . . . 3.5(11) ?
    C7 C1 C2 C3 . . . . -178.1(6) ?
    C7 C1 C6 C5 . . . . 178.5(6) ?
    C8 C9 C10 C11 . . . . -2.6(11) ?
    C9 C8 C13 C12 . . . . -1.3(11) ?
    C9 C8 C14 N3 . . . . -1.5(11) ?
    C9 C10 C11 C12 . . . . -0.3(12) ?
    C10 C11 C12 N4 . . . . -176.2(7) ?
    C10 C11 C12 C13 . . . . 2.6(12) ?
    C11 C12 C13 C8 . . . . -1.7(11) ?
    C13 C8 C9 O4 . . . . -175.6(7) ?
    C13 C8 C9 C10 . . . . 3.4(10) ?
    C13 C8 C14 N3 . . . . 179.0(7) ?
    C14 N3 C19 C20 . . . . -72.8(7) ?
    C14 N3 C19 C21 . . . . 167.7(6) ?
    C14 N3 C19 C22 . . . . 48.8(8) ?
    C14 C8 C9 O4 . . . . 4.9(11) ?
    C14 C8 C9 C10 . . . . -176.0(6) ?
    C14 C8 C13 C12 . . . . 178.2(7) ?
    C15 N1 C7 C1 . . . . 179.8(6) ?
    C16 C15 C17 O8 . . . . 59.6(7) ?
    C17 C15 C16 O7 . . . . -74.2(6) ?
    C18 C15 C16 O7 . . . . 165.0(5) ?
    C18 C15 C17 O8 . . . . -179.8(5) ?
    C19 N3 C14 C8 . . . . 174.9(6) ?
    C20 C19 C21 O10 . . . . -75.6(6) ?
    C21 C19 C20 O9 . . . . 60.1(6) ?
    C22 C19 C20 O9 . . . . -178.5(5) ?
    C22 C19 C21 O10 . . . . 162.7(5) ?
    C23 S1 O11 Fe1 . . . . -117.7(3) ?
    C24 S1 O11 Fe1 . . . . 138.7(3) ?
    C25 S2 O12 Fe2 . . . . 100.0(4) ?
    C26 S2 O12 Fe2 . . . . -157.1(3) ?
    C27 S3 O13 Fe3 . . . . 154.6(3) ?
    C28 S3 O13 Fe3 . . . . -101.6(4) ?
loop_
    _geom_hbond_atom_site_label_D
    _geom_hbond_atom_site_label_H
    _geom_hbond_atom_site_label_A
    _geom_hbond_site_symmetry_A
    _geom_hbond_distance_DH
    _geom_hbond_distance_HA
    _geom_hbond_distance_DA
    _geom_hbond_angle_DHA
    C30 H30A Cl2 1_655 0.98 2.75 3.689(7) 161.0
    C32 H32A O6 . 0.98 2.60 3.397(9) 138.4
    C32 H32B Cl1 2_566 0.98 2.71 3.625(6) 154.8
    C32 H32C Cl3 2_556 0.98 2.82 3.659(7) 144.1
    C34A H34A O4 1_665 0.98 2.52 3.47(2) 164.3
    C33B H33D O2 2_676 0.98 2.35 3.06(3) 128.1
    C33B H33D N2 2_676 0.98 2.26 3.08(3) 140.8
    C34B H34D O2 2_676 0.98 2.58 3.19(4) 120.0
    C3 H3 O16A . 0.95 2.60 3.391(9) 140.9
    C7 H7 O3 2_566 0.95 2.40 3.325(8) 163.8
    C23 H23C O12 . 0.98 2.43 3.377(8) 163.2
    C25 H25A Cl2 . 0.98 2.80 3.524(6) 131.1
    C25 H25B O10 2 0.98 2.39 3.303(7) 154.6
    C26 H26C O1W . 0.98 2.55 3.393(10) 144.0
    C27 H27A O14 . 0.98 2.27 3.243(8) 171.0
    O1W H1WA O15 1_554 0.87 2.12 2.949(8) 158.4
_iucr_refine_instructions_details
;
    koko514lt_rr.res created by SHELXL-2014/7
TITL
CELL 0.71073 11.428647 12.722659 20.19155 94.0049 105.8385 103.9518
ZERR 1 0.000735 0.000841 0.001243 0.0052 0.0055 0.0056
LATT 1
SFAC C H Cl Fe N O S
UNIT 70 126 6 6 8 35 13
EQIV $1 1-X,2-Y,1-Z
EQIV $2 1+X,+Y,+Z
EQIV $3 -X,1-Y,1-Z
EQIV $4 -X,-Y,1-Z
EQIV $5 1+X,1+Y,+Z
EQIV $6 +X,+Y,-1+Z
EQIV $7 -X,-Y,-Z
RIGU 0.005 0.005 S4 S5 S6A S6B S7 O14 O15 O16A O16B O17 C29 C30 C31 C32 C33A =
 C33B C34A C34B C35 C36
L.S. 6
PLAN  20
SIZE 0.4 0.4 0.4
TEMP -173.15
HTAB C30 Cl2_$2
HTAB C32 O6
HTAB C32 Cl1_$3
HTAB C32 Cl3_$4
HTAB C34A O4_$5
HTAB C33B O2_$1
HTAB C33B N2_$1
HTAB C34B O2_$1
HTAB C3 O16A
HTAB C7 O3_$3
HTAB C13 O5
HTAB C16 Cl1
HTAB C17 O4
HTAB C20 O1
HTAB C23 O12
HTAB C25 Cl2
HTAB C25 O10_$7
HTAB C26 O1W
HTAB C27 O14
HTAB O1W O15_$6
BOND $h
htab
list 4
conf
MORE -1
fmap 2
acta
REM <olex2.extras>
REM <HklSrc "%.\\koko514lt_rr.hkl">
REM </olex2.extras>
WGHT    0.047200
FVAR       1.77499   0.74507
S4    7    0.513532    0.009659    0.152060    11.00000    0.02998    0.03967 =
         0.03006    0.00442    0.00904    0.00553
O14   6    0.392461   -0.047846    0.164081    11.00000    0.03840    0.04660 =
         0.05211    0.00630    0.02867    0.00645
C29   1    0.475161    0.088295    0.084687    11.00000    0.03426    0.03409 =
         0.04163    0.00096    0.01581    0.01218
AFIX 137
H29A  2    0.548967    0.115192    0.068583    11.00000   -1.50000
H29B  2    0.450098    0.150576    0.102191    11.00000   -1.50000
H29C  2    0.405128    0.042748    0.045908    11.00000   -1.50000
AFIX   0
C30   1    0.556508   -0.088650    0.103748    11.00000    0.03627    0.04404 =
         0.05347    0.01428    0.02761    0.00922
AFIX 137
H30A  2    0.632712   -0.053087    0.091845    11.00000   -1.50000
H30B  2    0.487348   -0.120878    0.060975    11.00000   -1.50000
H30C  2    0.573215   -0.146316    0.131726    11.00000   -1.50000
AFIX   0
SAME 0.01 0.04 S4 > C30
S5    7    0.439649    0.419559    0.817719    11.00000    0.02249    0.03825 =
         0.03520   -0.00132    0.00425    0.00768
O15   6    0.486266    0.411693    0.893418    11.00000    0.04086    0.10848 =
         0.03274   -0.00086    0.01243    0.03600
C31   1    0.509661    0.339586    0.773555    11.00000    0.02432    0.03913 =
         0.02620    0.00498    0.00468    0.00871
AFIX 137
H31A  2    0.467197    0.329249    0.723410    11.00000   -1.50000
H31B  2    0.501196    0.268134    0.789830    11.00000   -1.50000
H31C  2    0.599396    0.377047    0.782947    11.00000   -1.50000
AFIX   0
C32   1    0.282242    0.333676    0.787261    11.00000    0.02536    0.03308 =
         0.04626    0.00339    0.01457    0.00814
AFIX 137
H32A  2    0.249132    0.331774    0.736887    11.00000   -1.50000
H32B  2    0.229206    0.362467    0.810514    11.00000   -1.50000
H32C  2    0.281649    0.259459    0.797598    11.00000   -1.50000
AFIX   0
SAME 0.01 0.04 S4 > C30
PART 1
S6A   7    0.695027    0.885154    0.356555    21.00000    0.05040    0.04149 =
         0.10542   -0.02109    0.02521   -0.00999
O16A  6    0.609839    0.833602    0.396298    21.00000    0.05494    0.06289 =
         0.11878    0.00160    0.03396   -0.00510
C33A  1    0.651833    1.003408    0.332665    21.00000    0.07094    0.07928 =
         0.04112    0.00303    0.02155    0.02291
AFIX 137
H33A  2    0.713900    1.046341    0.312842    21.00000   -1.50000
H33B  2    0.649214    1.047360    0.373806    21.00000   -1.50000
H33C  2    0.568224    0.982672    0.297984    21.00000   -1.50000
AFIX   0
C34A  1    0.847143    0.950602    0.414361    21.00000    0.05747    0.07184 =
         0.09982    0.04169    0.01930   -0.00571
AFIX 137
H34A  2    0.897820    0.995989    0.389442    21.00000   -1.50000
H34B  2    0.888580    0.895189    0.432722    21.00000   -1.50000
H34C  2    0.839203    0.996844    0.452905    21.00000   -1.50000
AFIX   0
SAME 0.01 0.04 S4 > C30
PART 0
PART 2
S6B   7    0.727544    0.989542    0.428499   -21.00000    0.08517    0.10201 =
         0.05680    0.02892    0.03839    0.02569
O16B  6    0.836133    0.946926    0.423201   -21.00000    0.11711    0.16768 =
         0.13235    0.03163    0.04428    0.06923
C33B  1    0.784032    1.110837    0.486797   -21.00000    0.03300    0.09453 =
         0.04750    0.04702    0.01699    0.01875
AFIX   3
H33D  2    0.796812    1.173257    0.461257   -21.00000   -1.50000
H33E  2    0.864562    1.111277    0.520227   -21.00000   -1.50000
H33F  2    0.722702    1.116207    0.511737   -21.00000   -1.50000
AFIX   0
C34B  1    0.678696    1.042722    0.349665   -21.00000    0.08152    0.10991 =
         0.05601    0.02692    0.02820    0.02352
AFIX 137
H34D  2    0.607906    1.073288    0.350032   -21.00000   -1.50000
H34E  2    0.651953    0.983882    0.310268   -21.00000   -1.50000
H34F  2    0.749262    1.100359    0.345172   -21.00000   -1.50000
AFIX   0
SAME 0.01 0.04 S4 > C30
PART 0
PART -2
S7    7    0.616557    1.055335    0.533107    10.50000    0.06287    0.04615 =
         0.03158   -0.00176    0.00905    0.01856
O17   6    0.728118    1.097308    0.507383    10.50000    0.05556    0.03064 =
         0.05331    0.01446    0.00638    0.00160
C35   1    0.482971    1.014220    0.458947    10.50000    0.05693    0.07648 =
         0.04198    0.00449    0.01266    0.01872
AFIX 137
H35A  2    0.406727    0.990116    0.473376    10.50000   -1.50000
H35B  2    0.490918    0.953699    0.429217    10.50000   -1.50000
H35C  2    0.476965    1.075975    0.433000    10.50000   -1.50000
AFIX   0
C36   1    0.624574    0.923303    0.553672    10.50000    0.04119    0.03430 =
         0.03978   -0.00350    0.00929    0.00093
AFIX 137
H36A  2    0.547244    0.886416    0.564069    10.50000   -1.50000
H36B  2    0.697792    0.930449    0.594333    10.50000   -1.50000
H36C  2    0.633111    0.880180    0.513965    10.50000   -1.50000
AFIX   0
PART 0
FE1   4    0.089331    0.477016    0.191068    11.00000    0.01798    0.01871 =
         0.01944    0.00045    0.00852    0.00321
FE2   4    0.002858    0.226541    0.130267    11.00000    0.01654    0.01926 =
         0.01707    0.00072    0.00574    0.00403
FE3   4    0.049400    0.105745    0.261579    11.00000    0.01928    0.01962 =
         0.01995    0.00270    0.00593    0.00474
CL1   3   -0.006680    0.622910    0.171182    11.00000    0.02430    0.01985 =
         0.03032    0.00201    0.01137    0.00681
CL2   3   -0.187236    0.104057    0.060192    11.00000    0.01939    0.02280 =
         0.02256   -0.00020    0.00466    0.00175
CL3   3   -0.132561   -0.040559    0.229098    11.00000    0.02393    0.02385 =
         0.03738    0.00454    0.00779    0.00216
S1    7    0.151247    0.572479    0.059668    11.00000    0.01759    0.02728 =
         0.02111    0.00440    0.00703    0.00541
S2    7    0.073829    0.139451   -0.001931    11.00000    0.02777    0.02188 =
         0.02256    0.00244    0.01133    0.00939
S3    7    0.114786   -0.123554    0.263575    11.00000    0.02749    0.02395 =
         0.02420    0.00382    0.00753    0.00961
O1    6    0.222181    0.548391    0.274713    11.00000    0.02030    0.02752 =
         0.01852   -0.00401    0.00473    0.00372
O2    6    0.349556    0.730672    0.588099    11.00000    0.04362    0.06845 =
         0.02077   -0.01690   -0.00031   -0.00557
O3    6    0.160548    0.628387    0.570044    11.00000    0.03860    0.07679 =
         0.02465   -0.00152    0.01440   -0.00022
O4    6    0.038379    0.151586    0.353256    11.00000    0.02295    0.02534 =
         0.02397    0.00396    0.00868    0.00186
O5    6    0.444015    0.503385    0.588849    11.00000    0.04855    0.05828 =
         0.03511   -0.01656    0.00792    0.00655
O6    6    0.304949    0.441387    0.640543    11.00000    0.05991    0.06379 =
         0.02298   -0.00766    0.00940    0.01878
O7    6   -0.060355    0.362254    0.123737    11.00000    0.01778    0.01618 =
         0.02036    0.00221    0.01075    0.00428
O8    6   -0.045757    0.205015    0.216576    11.00000    0.01659    0.02027 =
         0.01878    0.00175    0.00554    0.00681
O9    6    0.154373    0.346259    0.184608    11.00000    0.01804    0.01590 =
         0.02089   -0.00064    0.00662    0.00694
O10   6    0.092296    0.116057    0.170355    11.00000    0.01598    0.02168 =
         0.02233    0.00099    0.00816    0.00503
O11   6    0.197789    0.540071    0.131861    11.00000    0.01840    0.03144 =
         0.02209    0.00820    0.00869    0.00854
O12   6    0.073096    0.236979    0.047201    11.00000    0.02258    0.01919 =
         0.01773    0.00184    0.00937    0.00363
O13   6    0.156069   -0.000299    0.291762    11.00000    0.03295    0.01510 =
         0.02644    0.00276    0.00777    0.01065
N1    5   -0.026070    0.427020    0.256452    11.00000    0.01215    0.01572 =
         0.01667    0.00250    0.00158    0.00507
N2    5    0.251442    0.665696    0.549972    11.00000    0.03421    0.03660 =
         0.01935    0.00027    0.00339    0.00941
N3    5    0.231535    0.224875    0.292684    11.00000    0.01476    0.02218 =
         0.01672    0.00030    0.00067    0.00631
N4    5    0.342349    0.443494    0.588902    11.00000    0.04356    0.04696 =
         0.01619   -0.00497   -0.00160    0.01898
C1    1    0.121214    0.532340    0.364465    11.00000    0.02179    0.01580 =
         0.02271    0.00420    0.00779    0.00328
C2    1    0.227949    0.572707    0.339772    11.00000    0.02507    0.01509 =
         0.02019   -0.00136    0.00748    0.00664
C3    1    0.339625    0.642152    0.386970    11.00000    0.02890    0.02202 =
         0.02413   -0.00386    0.01063    0.00280
AFIX  43
H3    2    0.410959    0.668422    0.371217    11.00000   -1.20000
AFIX   0
C4    1    0.347841    0.672356    0.454125    11.00000    0.02441    0.02579 =
         0.02840    0.00298    0.00422    0.00766
AFIX  43
H4    2    0.423464    0.720424    0.484646    11.00000   -1.20000
AFIX   0
C5    1    0.243641    0.632066    0.478365    11.00000    0.03354    0.02455 =
         0.01808    0.00441    0.01095    0.01043
C6    1    0.132997    0.563634    0.434214    11.00000    0.02319    0.02509 =
         0.02267   -0.00004    0.00703    0.00687
AFIX  43
H6    2    0.063556    0.537278    0.451466    11.00000   -1.20000
AFIX   0
C7    1    0.003395    0.458351    0.321948    11.00000    0.02193    0.02281 =
         0.01894    0.00458    0.00852    0.01210
AFIX  43
H7    2   -0.057843    0.430353    0.344576    11.00000   -1.20000
AFIX   0
C8    1    0.232568    0.290597    0.409558    11.00000    0.02266    0.02842 =
         0.02055    0.00210    0.00507    0.00930
C9    1    0.110014    0.225156    0.405909    11.00000    0.02922    0.02519 =
         0.02084    0.00916    0.00944    0.01336
C10   1    0.066423    0.241377    0.463813    11.00000    0.02844    0.03001 =
         0.02701    0.00313    0.01250    0.00846
AFIX  43
H10   2   -0.016272    0.201172    0.462089    11.00000   -1.20000
AFIX   0
C11   1    0.138834    0.312517    0.521810    11.00000    0.04393    0.03577 =
         0.02733   -0.00054    0.01647    0.01711
AFIX  43
H11   2    0.106390    0.321761    0.559774    11.00000   -1.20000
AFIX   0
C12   1    0.262445    0.372969    0.525964    11.00000    0.03680    0.03503 =
         0.02372    0.00447    0.00661    0.02422
C13   1    0.307067    0.362512    0.469816    11.00000    0.01925    0.02601 =
         0.02701   -0.00173    0.00311    0.00791
AFIX  43
H13   2    0.389295    0.404601    0.472075    11.00000   -1.20000
AFIX   0
C14   1    0.285893    0.286897    0.351230    11.00000    0.02332    0.02283 =
         0.01984    0.00006    0.00153    0.00797
AFIX  43
H14   2    0.367380    0.334423    0.357476    11.00000   -1.20000
AFIX   0
C15   1   -0.152938    0.349130    0.220236    11.00000    0.01708    0.01795 =
         0.01733   -0.00337    0.00672    0.00469
C16   1   -0.174257    0.357791    0.142827    11.00000    0.01520    0.01501 =
         0.02099    0.00290    0.00326    0.00263
AFIX  23
H16A  2   -0.242361    0.293709    0.114782    11.00000   -1.20000
H16B  2   -0.201653    0.424517    0.132415    11.00000   -1.20000
AFIX   0
C17   1   -0.145097    0.234891    0.235210    11.00000    0.01322    0.02375 =
         0.02062   -0.00242    0.00496    0.00184
AFIX  23
H17A  2   -0.132656    0.231926    0.285455    11.00000   -1.20000
H17B  2   -0.226152    0.181167    0.209201    11.00000   -1.20000
AFIX   0
C18   1   -0.261208    0.375161    0.241816    11.00000    0.02154    0.01709 =
         0.01929   -0.00444    0.00723    0.00021
AFIX 137
H18A  2   -0.261594    0.350289    0.286629    11.00000   -1.50000
H18B  2   -0.341396    0.337650    0.206532    11.00000   -1.50000
H18C  2   -0.250561    0.454358    0.246224    11.00000   -1.50000
AFIX   0
C19   1    0.294653    0.238267    0.236759    11.00000    0.01554    0.02699 =
         0.02059    0.00353    0.01209    0.00576
C20   1    0.282239    0.343785    0.208397    11.00000    0.01332    0.03363 =
         0.01880    0.00028    0.00567    0.00718
AFIX  23
H20A  2    0.330280    0.406707    0.245354    11.00000   -1.20000
H20B  2    0.319395    0.351214    0.169475    11.00000   -1.20000
AFIX   0
C21   1    0.224572    0.139057    0.181373    11.00000    0.01743    0.02079 =
         0.01819   -0.00186    0.00491    0.00065
AFIX  23
H21A  2    0.243451    0.153193    0.137279    11.00000   -1.20000
H21B  2    0.253803    0.074828    0.196191    11.00000   -1.20000
AFIX   0
C22   1    0.435071    0.240556    0.263760    11.00000    0.02391    0.03458 =
         0.02806   -0.00364    0.00643    0.01165
AFIX 137
H22A  2    0.483335    0.311353    0.292187    11.00000   -1.50000
H22B  2    0.467303    0.229991    0.224225    11.00000   -1.50000
H22C  2    0.443943    0.181781    0.292052    11.00000   -1.50000
AFIX   0
C23   1    0.197311    0.483558    0.006095    11.00000    0.02312    0.02312 =
         0.03037   -0.00323    0.00856    0.00437
AFIX 137
H23A  2    0.289007    0.495007    0.023138    11.00000   -1.50000
H23B  2    0.173730    0.499186   -0.041870    11.00000   -1.50000
H23C  2    0.154615    0.407416    0.007456    11.00000   -1.50000
AFIX   0
C24   1    0.262942    0.697365    0.061585    11.00000    0.03170    0.03009 =
         0.02656    0.01020    0.01064    0.00869
AFIX 137
H24A  2    0.262977    0.752089    0.098245    11.00000   -1.50000
H24B  2    0.240345    0.723443    0.016508    11.00000   -1.50000
H24C  2    0.347258    0.685608    0.071062    11.00000   -1.50000
AFIX   0
C25   1   -0.054601    0.121362   -0.078412    11.00000    0.02924    0.02013 =
         0.01782   -0.00422    0.00154    0.00234
AFIX 137
H25A  2   -0.134314    0.097145   -0.067335    11.00000   -1.50000
H25B  2   -0.050107    0.066050   -0.113240    11.00000   -1.50000
H25C  2   -0.050383    0.190893   -0.096944    11.00000   -1.50000
AFIX   0
C26   1    0.197878    0.193846   -0.038243    11.00000    0.03096    0.03864 =
         0.02969   -0.00123    0.02115    0.00958
AFIX 137
H26A  2    0.178500    0.253385   -0.063710    11.00000   -1.50000
H26B  2    0.205498    0.135961   -0.070154    11.00000   -1.50000
H26C  2    0.277685    0.222033   -0.000784    11.00000   -1.50000
AFIX   0
C27   1    0.261424   -0.157627    0.275436    11.00000    0.02973    0.03287 =
         0.03191    0.00874    0.01277    0.01606
AFIX 137
H27A  2    0.307331   -0.118372    0.246093    11.00000   -1.50000
H27B  2    0.244886   -0.236656    0.262363    11.00000   -1.50000
H27C  2    0.312394   -0.136520    0.324351    11.00000   -1.50000
AFIX   0
C28   1    0.064575   -0.188462    0.329990    11.00000    0.03855    0.02787 =
         0.03570    0.01197    0.01806    0.01528
AFIX 137
H28A  2    0.130100   -0.161137    0.374779    11.00000   -1.50000
H28B  2    0.049800   -0.267771    0.319388    11.00000   -1.50000
H28C  2   -0.013874   -0.172286    0.332440    11.00000   -1.50000
AFIX   6
O1W   6    0.492570    0.363423    0.034881    11.00000    0.07166    0.07810 =
         0.07358    0.00473    0.01421    0.01541
H1WA  2    0.482011    0.358865   -0.009653    11.00000   -1.50000
H1WB  2    0.506408    0.431302    0.052400    11.00000   -1.50000
AFIX   0
HKLF 4
REM
REM R1 =  0.0811 for    6081 Fo > 4sig(Fo)  and  0.1824 for all   12221 data
REM    697 parameters refined using    150 restraints
END
WGHT      0.0471      0.0000
REM Highest difference peak  0.960,  deepest hole -0.786,  1-sigma level  0.133
Q1    1   0.6962  0.8865  0.4024  11.00000  0.05    0.96
Q2    1  -0.0616  0.1637  0.0961  11.00000  0.05    0.78
Q3    1   0.7757  1.0778  0.4683  11.00000  0.05    0.75
Q4    1   0.0260  0.0160  0.2711  11.00000  0.05    0.74
Q5    1   0.0216  0.1673 -0.0512  11.00000  0.05    0.67
Q6    1   0.0999  0.1829  0.2570  11.00000  0.05    0.66
Q7    1   0.4781  0.3313  0.8932  11.00000  0.05    0.66
Q8    1   0.0296  0.3077  0.1207  11.00000  0.05    0.65
Q9    1   0.0421  0.4052  0.1967  11.00000  0.05    0.65
Q10   1   0.0805  0.2841  0.1701  11.00000  0.05    0.64
Q11   1   0.1574  0.4969  0.2498  11.00000  0.05    0.63
Q12   1  -0.0284  0.5434  0.1617  11.00000  0.05    0.61
Q13   1   0.4352  0.3709  0.8593  11.00000  0.05    0.61
Q14   1  -0.0152  0.0377  0.2265  11.00000  0.05    0.61
Q15   1   0.0217  0.4444  0.1382  11.00000  0.05    0.60
Q16   1   0.1182  0.5648  0.1923  11.00000  0.05    0.59
Q17   1   0.2009 -0.0854  0.3257  11.00000  0.05    0.59
Q18   1   0.0410  0.4753  0.1366  11.00000  0.05    0.56
Q19   1   0.0916  0.1841  0.3023  11.00000  0.05    0.56
Q20   1   0.3168  0.5351  0.4482  11.00000  0.05    0.54
  REM The information below was added by Olex2.
  REM
  REM R1 = 0.0811 for 6081 Fo > 4sig(Fo) and 0.1824 for all 21211 data
  REM n/a parameters refined using n/a restraints
  REM Highest difference peak 0.96, deepest hole -0.79
  REM Mean Shift 0, Max Shift 0.000.
  REM +++ Tabular Listing of Refinement Information +++
  REM R1_all = 0.1824
  REM R1_gt = 0.0811
  REM wR_ref = 0.1634
  REM GOOF = 0.988
  REM Shift_max = 0.000
  REM Shift_mean = 0
  REM Reflections_all = 21211
  REM Reflections_gt = 6081
  REM Parameters = n/a
  REM Hole = -0.79
  REM Peak = 0.96
  REM Flack = n/a
;
