# Supplementary material for: Crystal structure of bis­(bis­{μ3-3-methyl-3-[(4-nitro-2-oxido­benzyl­idene)amino]­propane-1,3-diolato}tris­[chlorido­(dimethyl sulfoxide)­iron(III)]) dimethyl sulfoxide hepta­solvate dihydrate
Source: Acta Crystallogr E Crystallogr Commun. 2016 Nov 29;72(Pt 12):1848–51. doi: 10.1107/S2056989016018508 (PMC5137625; doi:10.1107/S2056989016018508)
Supplement: Supplementary file 2 [file e-72-01848-Isup2.hkl]

#
# h,k,l, Fc-squared, Fo-squared, sigma(Fo-squared), status flag
#
data_I
_shelx_title ' '
_shelx_refln_list_code          4
_shelx_F_calc_maximum      284.74
_exptl_crystal_F_000      1348.00
_reflns_d_resolution_high  0.7334

loop_
 _space_group_symop_operation_xyz
 'x, y, z'
 '-x, -y, -z'

_cell_length_a    11.4286
_cell_length_b    12.7227
_cell_length_c    20.1915
_cell_angle_alpha  94.005
_cell_angle_beta  105.839
_cell_angle_gamma 103.952

_shelx_F_squared_multiplier     1.000

loop_
 _refln_index_h
 _refln_index_k
 _refln_index_l
 _refln_F_squared_calc
 _refln_F_squared_meas
 _refln_F_squared_sigma
 _refln_observed_status
   2   0   0       3530.54       3555.66       113.47 o
   3   0   0       1578.09       1721.89       105.78 o
   4   0   0       3121.32       3454.55       219.15 o
   5   0   0       1656.68       1768.26       153.03 o
   6   0   0        571.97        610.92       107.96 o
   7   0   0        236.97        287.85       108.14 o
   8   0   0        175.92        147.56       118.75 o
   9   0   0         29.12         75.02       128.98 o
  10   0   0          2.55       -163.60       172.29 o
  11   0   0        111.50        128.36       183.00 o
  12   0   0        303.11         20.88       278.12 o
  13   0   0        291.05        261.83       214.70 o
  14   0   0        951.95       1639.03       474.05 o
 -14   1   0          6.51       -271.21       307.92 o
 -13   1   0       1226.95       1171.69       289.08 o
 -12   1   0       1568.75       1056.87       278.06 o
 -11   1   0        514.60        511.62       222.55 o
 -10   1   0          4.50        140.29       190.41 o
  -9   1   0       5564.67       5262.09       344.04 o
  -8   1   0          4.66         91.80       137.08 o
  -7   1   0        229.74        280.02       116.14 o
  -6   1   0        554.33        864.35       132.32 o
  -5   1   0       5790.54       6192.33       389.13 o
  -4   1   0        290.47        315.50        97.50 o
  -3   1   0       4595.29       4977.15       155.91 o
  -2   1   0       2035.87       2400.83        91.61 o
   1   1   0        549.27        625.14        77.66 o
   2   1   0       6690.39       7229.41        98.72 o
   3   1   0       1512.80       1744.73        95.18 o
   4   1   0       7918.77       8212.88       205.56 o
   5   1   0       7873.46       7672.20       221.05 o
   6   1   0        206.81         30.36        88.19 o
   7   1   0       2024.94       1892.18       206.89 o
   8   1   0          1.95         83.45       112.94 o
   9   1   0        351.48        568.86       141.76 o
  10   1   0         36.20        105.26       273.03 o
  11   1   0       1796.13       1665.36       287.01 o
  12   1   0        628.45        559.45       228.00 o
  13   1   0         65.19        380.87       352.66 o
 -14   2   0        181.69         26.09       307.05 o
 -13   2   0        420.67        300.71       210.21 o
 -12   2   0       2665.94       2596.20       344.53 o
 -11   2   0       1835.13       2083.32       311.23 o
 -10   2   0         44.69        -35.94       133.51 o
  -9   2   0        466.28        622.73       202.72 o
  -8   2   0          6.22        312.97       200.42 o
  -7   2   0         15.37       -109.92       111.44 o
  -6   2   0       4077.48       4227.16       229.46 o
  -5   2   0         52.07        -38.45        81.71 o
  -4   2   0       2991.42       3390.16       136.05 o
  -3   2   0       9372.42      10093.78       203.19 o
  -2   2   0      11652.24      12545.83       196.52 o
  -1   2   0         26.16         95.42        37.74 o
   0   2   0       6773.79       7524.99        98.56 o
   1   2   0      14958.97      15969.43       186.62 o
   2   2   0       3855.61       4127.83       144.11 o
   3   2   0      26203.05      28295.77       457.65 o
   4   2   0      13610.45      13685.00       313.45 o
   5   2   0       4499.76       3925.10       196.03 o
   6   2   0       2986.77       2910.60       215.20 o
   7   2   0       1788.65       1754.36       306.82 o
   8   2   0        501.78        565.15       117.62 o
   9   2   0       1006.22        995.31       154.57 o
  10   2   0          1.21       -161.86       161.86 o
  11   2   0        286.98        408.80       276.47 o
  12   2   0        803.57        406.93       192.86 o
 -14   3   0         33.33         -0.24       304.97 o
 -13   3   0        192.25        -71.93       203.25 o
 -12   3   0         53.60         50.85       275.66 o
 -11   3   0       1323.94       1101.62       252.49 o
 -10   3   0        787.48        909.24       152.82 o
  -9   3   0       1638.33       1429.10       187.69 o
  -8   3   0       3262.95       3066.24       278.89 o
  -7   3   0       7522.95       7350.40       321.49 o
  -6   3   0       4653.49       4946.66       252.25 o
  -5   3   0       1030.20       1211.17       140.97 o
  -4   3   0      11418.92      11578.12       325.88 o
  -3   3   0       1591.55       1911.79       110.37 o
  -2   3   0      24203.22      27246.41       331.27 o
  -1   3   0      54195.00      57821.74       556.88 o
   0   3   0        616.51        639.57        64.95 o
   1   3   0      14289.13      13135.87       216.09 o
   2   3   0        189.48        346.05        89.61 o
   3   3   0      12848.94      12875.11       261.75 o
   4   3   0       3778.24       3769.19       122.89 o
   5   3   0       2819.53       2535.02       160.61 o
   6   3   0       8464.23       8011.84       297.11 o
   7   3   0        396.30        333.39       119.83 o
   8   3   0       3871.71       3932.05       252.04 o
   9   3   0       1030.15        951.80       160.98 o
  10   3   0        792.70        776.19       237.59 o
  11   3   0         10.09        -25.13       164.16 o
  12   3   0         83.88       -120.83       260.25 o
 -13   4   0         56.61        137.71       193.28 o
 -12   4   0        276.55        246.87       221.68 o
 -11   4   0        377.33        137.59       185.71 o
 -10   4   0       3941.32       3583.19       247.33 o
  -9   4   0       7805.65       7090.68       372.10 o
  -8   4   0       9035.61       9167.05       388.70 o
  -7   4   0        396.61        399.23       130.49 o
  -6   4   0        286.45        365.68       116.39 o
  -5   4   0        100.04        167.70       195.78 o
  -4   4   0       1326.65       1592.40       145.66 o
  -3   4   0       1846.47       1712.97       144.88 o
  -2   4   0      18787.23      19635.19       509.38 o
  -1   4   0        878.08        828.22        61.26 o
   0   4   0       8592.31       8541.05       216.73 o
   1   4   0       1441.20       1415.89        89.02 o
   2   4   0       5753.61       5087.09       282.69 o
   3   4   0         47.00         11.01        58.40 o
   4   4   0        232.77        223.52        57.78 o
   5   4   0        390.08        284.54        69.46 o
   6   4   0        691.42        742.03       125.72 o
   7   4   0         48.56         63.76       117.70 o
   8   4   0          0.90        -85.97       108.23 o
   9   4   0          6.96        -81.41       124.14 o
  10   4   0         76.01        223.77       177.91 o
  11   4   0         71.31         17.79       223.67 o
  12   4   0       1469.21       1286.85       372.28 o
 -13   5   0       1112.75        385.79       254.19 o
 -12   5   0       2562.49       2477.59       349.84 o
 -11   5   0        540.84        377.32       198.67 o
 -10   5   0          7.07        102.37       133.97 o
  -9   5   0         41.17        389.40       161.85 o
  -8   5   0        797.38        730.10       259.25 o
  -7   5   0       2365.29       2232.13       208.54 o
  -6   5   0       1062.44       1252.74       175.30 o
  -5   5   0       3811.75       3793.42       315.02 o
  -4   5   0       6098.52       6508.48       278.88 o
  -3   5   0        588.21        634.90       153.65 o
  -2   5   0       5835.87       5836.54       235.43 o
  -1   5   0         55.43        -74.68       149.63 o
   0   5   0         80.10         79.99        56.52 o
   1   5   0       1392.79        974.48       104.14 o
   2   5   0        720.95        754.17       110.08 o
   3   5   0        552.26        443.73        65.36 o
   4   5   0       1362.58       1202.58       109.10 o
   5   5   0       1905.19       1872.29       107.94 o
   6   5   0       9659.77       9863.21       292.29 o
   7   5   0       4662.57       4412.11       240.65 o
   8   5   0       5400.28       5796.67       399.78 o
   9   5   0        474.79        380.25       202.53 o
  10   5   0         27.22        116.29       172.29 o
  11   5   0         25.79        183.81       240.77 o
 -13   6   0        133.39        107.08       210.21 o
 -12   6   0       1598.73       1876.85       539.37 o
 -11   6   0       1540.56       1489.18       422.80 o
 -10   6   0       2731.59       2325.11       252.04 o
  -9   6   0         23.60        267.90       153.62 o
  -8   6   0        638.75        355.32       149.73 o
  -7   6   0       2943.83       2975.42       280.44 o
  -6   6   0       4570.82       4209.47       274.16 o
  -5   6   0      15617.25      16026.37       472.76 o
  -4   6   0      11963.04      11798.74       557.24 o
  -3   6   0      10515.11      10789.09       468.16 o
  -2   6   0        182.05        275.21        80.77 o
  -1   6   0        381.46        286.93        58.83 o
   0   6   0        682.86        567.91        92.11 o
   1   6   0        850.55        812.25       155.51 o
   2   6   0       2180.82       2170.43       170.27 o
   3   6   0        369.56        259.69        44.72 o
   4   6   0       3562.88       3181.91       235.62 o
   5   6   0          4.85         20.45        65.93 o
   6   6   0        131.61         23.23       120.69 o
   7   6   0        574.90        346.41       166.54 o
   8   6   0         12.51        -86.01       193.76 o
   9   6   0       1560.14       1999.93       411.63 o
  10   6   0        364.01        338.11       197.43 o
  11   6   0        356.38        222.48       266.90 o
 -14   7   0          5.27       -287.13       287.13 o
 -13   7   0          8.33         -2.66       207.31 o
 -12   7   0          0.71        360.09       204.87 o
 -11   7   0        655.96        441.83       319.69 o
 -10   7   0        999.38        858.16       187.38 o
  -9   7   0        470.63        456.87       156.86 o
  -8   7   0        525.79        757.67       181.92 o
  -7   7   0       2852.44       2879.30       267.04 o
  -6   7   0       3569.89       3340.32       406.34 o
  -5   7   0      15244.53      15835.56       707.03 o
  -4   7   0       3320.68       3039.79       304.77 o
  -3   7   0       3810.90       3493.26       235.78 o
  -2   7   0        725.51        737.36        73.11 o
  -1   7   0       1057.49        907.67        78.43 o
   0   7   0        852.15        656.98       209.25 o
   1   7   0       2827.43       2455.59       174.52 o
   2   7   0       5239.45       4559.35       485.02 o
   3   7   0        785.75        827.43       147.96 o
   4   7   0        119.68        195.79       147.45 o
   5   7   0        974.00        833.02       367.55 o
   6   7   0        165.89         32.95       154.90 o
   7   7   0        137.28        331.80       132.38 o
   8   7   0          7.14         84.32       152.14 o
   9   7   0          5.15       -176.94       176.94 o
  10   7   0        151.07       -212.60       212.60 o
  11   7   0        692.55        659.27       313.33 o
 -14   8   0        260.36       -177.40       310.29 o
 -13   8   0        117.08        -88.75       198.54 o
 -12   8   0        723.86        476.01       211.51 o
 -11   8   0        336.53         64.05       273.66 o
 -10   8   0       1967.10       1324.59       345.39 o
  -9   8   0         20.36       -262.09       272.17 o
  -8   8   0        108.23        464.59       296.55 o
  -7   8   0         99.97        -15.77       211.49 o
  -6   8   0         14.10       -200.56       200.56 o
  -5   8   0       4038.46       4069.58       408.65 o
  -4   8   0        737.41        726.11       171.44 o
  -3   8   0        135.79        108.91       117.04 o
  -2   8   0       3264.56       3307.98       208.04 o
  -1   8   0       4940.60       4282.02       186.94 o
   0   8   0       8595.92       8044.28       556.42 o
   1   8   0       3822.68       3594.17       406.01 o
   2   8   0       1868.91       1501.58       169.99 o
   3   8   0       1545.05       1621.21       192.37 o
   4   8   0       5660.02       6190.90       345.62 o
   5   8   0         47.76        -87.77       129.57 o
   6   8   0          1.48        -60.03       119.84 o
   7   8   0        421.99        390.01       143.13 o
   8   8   0        224.91        529.81       182.20 o
   9   8   0         55.17        131.87       335.95 o
  10   8   0        100.01         62.40       216.80 o
 -14   9   0        960.87        773.97       392.31 o
 -13   9   0         20.12        195.21       231.76 o
 -12   9   0         28.33       -111.63       703.33 o
 -11   9   0        269.17        377.28       275.58 o
 -10   9   0        260.87        266.90       263.52 o
  -9   9   0        600.01        857.18       324.93 o
  -8   9   0         65.28         65.24       228.99 o
  -7   9   0        105.96        365.21       234.16 o
  -6   9   0       2588.02       2651.67       353.67 o
  -5   9   0          3.56        123.41       173.93 o
  -4   9   0       6130.88       6320.83       644.99 o
  -3   9   0        159.65         99.97       313.68 o
  -2   9   0       5229.19       4901.54       244.53 o
  -1   9   0       6880.48       6228.39       489.41 o
   0   9   0      13160.86      13397.87       752.95 o
   1   9   0        890.62        756.32       280.50 o
   2   9   0       1154.86       1323.65       172.89 o
   3   9   0        492.89        582.18       143.33 o
   4   9   0        201.74         21.42       116.77 o
   5   9   0         64.11        106.71       156.11 o
   6   9   0        627.26        407.87       134.97 o
   7   9   0         77.29        -43.97       122.50 o
   8   9   0        136.61        473.79       348.84 o
   9   9   0         72.53       -328.87       329.76 o
 -13  10   0       2123.12       2079.43       486.01 o
 -12  10   0        284.72        425.23       258.19 o
 -11  10   0        254.74         84.03       291.29 o
 -10  10   0          0.82       -340.11       340.11 o
  -9  10   0        386.69        143.26       276.65 o
  -8  10   0        334.12        109.87       208.52 o
  -7  10   0         60.31       -218.42       218.42 o
  -6  10   0         69.77         88.82       196.26 o
  -5  10   0        759.95        646.00       391.70 o
  -4  10   0       1547.15       1574.02       214.30 o
  -3  10   0        187.58        297.13       216.65 o
  -2  10   0          3.45        -71.37        93.68 o
  -1  10   0         15.69       -266.00       266.00 o
   0  10   0        138.89        545.44       292.89 o
   1  10   0         57.45       -153.47       261.39 o
   2  10   0       1668.83       1527.33       364.73 o
   3  10   0         10.91        100.22       276.74 o
   4  10   0        358.17        449.83       280.69 o
   5  10   0        176.66        324.61       256.66 o
   6  10   0          1.20       -187.95       187.95 o
   7  10   0        397.55        407.90       230.70 o
   8  10   0        695.86        857.79       271.38 o
   9  10   0         18.96       -413.76       413.76 o
 -12  11   0        174.89        973.72       403.82 o
 -11  11   0        107.20        880.37       387.11 o
 -10  11   0         13.84          7.09       287.78 o
  -9  11   0        440.51        407.54       238.57 o
  -8  11   0        509.28        383.35       263.42 o
  -7  11   0       1369.26       1518.80       260.57 o
  -6  11   0       1286.94       1331.40       239.17 o
  -5  11   0         11.42        214.61       185.79 o
  -4  11   0       2743.13       2946.46       263.87 o
  -3  11   0         21.70       -229.65       265.22 o
  -2  11   0         12.86        116.85       261.19 o
  -1  11   0         17.04        244.41       272.67 o
   0  11   0        102.91         83.04       226.45 o
   1  11   0       1323.93       1836.42       379.07 o
   2  11   0       2080.23       2480.25       450.04 o
   3  11   0        354.16        606.41       327.59 o
   4  11   0         29.36        364.73       275.50 o
   5  11   0         25.50       -178.27       257.47 o
   6  11   0         90.51        -35.53       398.84 o
   7  11   0        257.34        357.52       289.80 o
   8  11   0        233.24        308.56       243.79 o
 -12  12   0          3.92        -24.74       312.06 o
 -11  12   0          2.86       -267.04       329.16 o
 -10  12   0        244.60       -276.89       276.89 o
  -9  12   0         63.22       -255.63       255.63 o
  -8  12   0          9.73         36.82       234.58 o
  -7  12   0         60.38        533.70       418.54 o
  -6  12   0         20.57        205.71       175.04 o
  -5  12   0         17.86         90.87       146.10 o
  -4  12   0         37.85        -49.97       264.78 o
  -3  12   0       2160.03       2098.78       457.19 o
  -2  12   0       2505.72       2611.45       458.48 o
  -1  12   0       7350.17       7504.51       700.16 o
   0  12   0        979.70       1364.11       386.29 o
   1  12   0        485.06        844.97       297.53 o
   2  12   0       1738.57       2613.60       443.19 o
   3  12   0         34.68       -173.21       258.23 o
   4  12   0         28.40        815.81       368.10 o
   5  12   0          6.72        406.90       313.64 o
   6  12   0        184.90         56.71       220.99 o
   7  12   0         14.14         47.02       227.85 o
 -11  13   0        654.36        725.77       395.69 o
 -10  13   0        958.63        910.11       427.17 o
  -9  13   0        572.36        774.69       250.51 o
  -8  13   0       1354.04       1520.95       373.29 o
  -7  13   0          7.49        -15.52       216.37 o
  -6  13   0         89.76       -254.12       349.58 o
  -5  13   0        980.09       1111.24       377.16 o
  -4  13   0       3368.19       3732.08       549.98 o
  -3  13   0       4515.15       5797.18       638.09 o
  -2  13   0       1523.42       1427.62       413.27 o
  -1  13   0        305.58        489.74       302.15 o
   0  13   0        109.17        113.36       259.33 o
   1  13   0         23.41        -49.71       259.27 o
   2  13   0          6.19        259.19       350.91 o
   3  13   0         16.81        396.30       345.63 o
   4  13   0        334.84        633.60       352.06 o
   5  13   0          8.25        275.32       360.78 o
   6  13   0          0.48        -55.11       307.03 o
 -11  14   0         73.41        -24.66       302.41 o
 -10  14   0         58.62       -196.69       309.96 o
  -9  14   0        363.40       1110.07       449.85 o
  -8  14   0        482.91        480.25       358.89 o
  -7  14   0        395.89        269.49       391.93 o
  -6  14   0        510.54        753.01       398.94 o
  -5  14   0         31.56        -73.89       289.63 o
  -4  14   0        594.96        923.52       381.04 o
  -3  14   0         40.82        515.68       335.47 o
  -2  14   0        172.55        619.44       327.00 o
  -1  14   0        507.28        745.61       351.34 o
   0  14   0         30.85        -63.54       292.51 o
   1  14   0          2.53        191.02       334.37 o
   2  14   0        105.74       -362.25       362.25 o
   3  14   0        103.65       -183.74       300.33 o
   4  14   0         15.55        536.11       433.25 o
  -7  15   0       2176.20       2561.51       563.59 o
  -6  15   0        434.74       1108.24       485.18 o
  -5  15   0        245.23         93.87       316.50 o
  -4  15   0        670.26        394.20       335.91 o
  -3  15   0         16.87         51.15       308.49 o
  -2  15   0          5.63        379.89       341.66 o
  -1  15   0         81.14        600.70       353.54 o
   0  15   0       1128.05       1513.95       452.15 o
   1  15   0        797.63        560.52       310.75 o
   2  15   0         35.62        -30.26       319.78 o
  -2 -15   1        217.62        729.07       406.11 o
  -1 -15   1        420.78        612.34       347.57 o
   0 -15   1        770.84       1144.13       418.58 o
   1 -15   1        187.87        142.35       323.12 o
   2 -15   1        171.68        771.21       416.73 o
   3 -15   1         30.75       -354.92       354.92 o
   4 -15   1         82.33       -140.36       347.84 o
   5 -15   1          6.45        225.62       324.07 o
   6 -15   1          5.86       -380.19       380.19 o
   7 -15   1          1.49        147.57       340.63 o
  -4 -14   1        143.37        501.70       375.14 o
  -3 -14   1        456.36        908.71       356.94 o
  -2 -14   1        509.86        586.92       326.98 o
  -1 -14   1        530.51        366.01       280.41 o
   0 -14   1        536.09       1498.41       410.61 o
   1 -14   1        421.00        752.08       350.85 o
   2 -14   1        653.94       1370.29       404.13 o
   3 -14   1        559.11        855.35       368.43 o
   4 -14   1        567.49        334.53       298.55 o
   5 -14   1        510.78        662.17       357.29 o
   6 -14   1        820.07        998.50       423.15 o
   7 -14   1       1260.34       1547.93       457.40 o
   8 -14   1        259.11        -75.59       411.48 o
   9 -14   1         38.22        159.87       379.68 o
  10 -14   1        106.65          4.67       307.40 o
  11 -14   1        206.52       -419.56       419.56 o
  -5 -13   1        343.20        363.91       351.51 o
  -4 -13   1         74.34       -340.49       340.49 o
  -3 -13   1        351.68        788.08       378.87 o
  -2 -13   1       1096.52        671.19       335.23 o
  -1 -13   1        755.98        884.92       335.35 o
   0 -13   1        888.01       1294.33       379.44 o
   1 -13   1        162.92        168.29       312.42 o
   2 -13   1       1006.85       1645.65       424.70 o
   3 -13   1        785.35       1297.15       406.10 o
   4 -13   1       1047.37        849.96       386.38 o
   5 -13   1        173.26       -257.08       309.04 o
   6 -13   1        160.69        183.40       289.22 o
   7 -13   1        463.26        386.67       186.58 o
   8 -13   1         66.86       -151.44       195.28 o
   9 -13   1        610.24        856.35       241.04 o
  10 -13   1        329.09       1001.13       581.40 o
  11 -13   1         73.26        161.43       296.71 o
  -7 -12   1        391.88        867.85       308.54 o
  -6 -12   1        280.96         33.72       342.17 o
  -5 -12   1        214.28        735.17       343.82 o
  -4 -12   1         58.32       -271.22       271.22 o
  -3 -12   1        355.94        753.37       381.07 o
  -2 -12   1        164.91        380.91       287.03 o
  -1 -12   1         25.67        182.44       298.81 o
   0 -12   1        170.96        339.98       289.40 o
   1 -12   1       1996.39       2730.69       472.94 o
   2 -12   1       1192.60        965.61       347.51 o
   3 -12   1        697.07        594.80       293.20 o
   4 -12   1        128.05       -248.73       277.37 o
   5 -12   1         79.96         17.85       151.26 o
   6 -12   1         19.22         39.65       165.90 o
   7 -12   1        505.05        873.51       454.39 o
   8 -12   1       1198.40       1525.25       285.45 o
   9 -12   1       1447.42       1987.35       598.71 o
  10 -12   1         21.72        -31.86       278.86 o
  11 -12   1         97.74         43.28       296.09 o
  12 -12   1         78.73       -400.59       400.59 o
  -8 -11   1        200.19        296.31       439.04 o
  -7 -11   1        684.49        909.80       312.64 o
  -6 -11   1        467.51        984.05       349.81 o
  -5 -11   1          0.83        609.82       325.06 o
  -4 -11   1          2.12        316.20       293.80 o
  -3 -11   1       1206.29       1793.74       400.98 o
  -2 -11   1         23.16       -286.63       286.63 o
  -1 -11   1         79.42        136.22       266.96 o
   0 -11   1         28.71       -250.99       250.99 o
   1 -11   1        992.19        646.11       303.84 o
   2 -11   1        188.77         28.29       268.90 o
   3 -11   1        796.63        940.23       311.42 o
   4 -11   1         63.32         29.08       146.01 o
   5 -11   1        614.08        782.82       186.86 o
   6 -11   1        387.01        171.64       177.49 o
   7 -11   1       4278.90       4213.49       546.31 o
   8 -11   1       1501.00       1964.30       399.87 o
   9 -11   1        805.39       1020.69       297.29 o
  10 -11   1         25.73         50.66       272.16 o
  11 -11   1         40.03       -349.40       349.40 o
  12 -11   1          0.84       -366.55       366.55 o
  -9 -10   1        275.35        257.01       338.15 o
  -8 -10   1        624.31        695.89       212.41 o
  -7 -10   1         31.64       -192.71       192.71 o
  -6 -10   1       1313.01       1559.36       407.08 o
  -5 -10   1       1333.83       1433.80       226.12 o
  -4 -10   1       4091.32       4986.32       342.63 o
  -3 -10   1       2749.90       3240.89       272.66 o
  -2 -10   1       4158.94       3984.42       502.71 o
  -1 -10   1        167.35        165.41       231.68 o
   0 -10   1         19.67       -262.41       262.41 o
   1 -10   1         36.05        463.44       310.01 o
   2 -10   1        749.52        652.66       130.95 o
   3 -10   1         61.21        -70.11       118.10 o
   4 -10   1       2144.26       1904.42       224.46 o
   5 -10   1       9754.97      10403.56       480.85 o
   6 -10   1       4124.82       4484.70       524.30 o
   7 -10   1          8.27       -277.71       277.71 o
   8 -10   1          3.81        319.20       265.04 o
   9 -10   1         68.88       -153.78       241.67 o
  10 -10   1        300.28        598.39       318.53 o
  11 -10   1        184.95       -341.62       341.62 o
  12 -10   1        351.23        907.25       427.45 o
  13 -10   1         27.32        560.33       394.63 o
  -9  -9   1         60.32        581.31       398.01 o
  -8  -9   1         74.79        387.29       220.34 o
  -7  -9   1         35.30       -174.93       174.93 o
  -6  -9   1         23.22        190.86       315.81 o
  -5  -9   1        692.89        651.60       170.48 o
  -4  -9   1         13.82       -267.67       267.67 o
  -3  -9   1        207.45         61.62       124.03 o
  -2  -9   1       1218.35       1085.22       291.09 o
  -1  -9   1         13.12       -209.86       236.39 o
   0  -9   1       3501.95       3052.99       425.89 o
   1  -9   1         18.94        123.73       123.69 o
   2  -9   1        282.00        369.50       144.15 o
   3  -9   1       2354.88       2436.60       224.22 o
   4  -9   1        277.93        196.39       142.45 o
   5  -9   1         71.74        274.64       212.60 o
   6  -9   1         35.46       -177.75       208.35 o
   7  -9   1        183.51       -211.89       235.26 o
   8  -9   1       1301.95       1122.16       339.23 o
   9  -9   1       1485.43       1062.81       338.25 o
  10  -9   1        495.58        606.60       329.48 o
  11  -9   1        405.56        142.13       283.40 o
  12  -9   1       1265.52       1437.71       423.13 o
  13  -9   1       1857.12       1580.81       490.86 o
 -10  -8   1       1151.18        777.62       332.12 o
  -9  -8   1        162.49        744.51       353.68 o
  -8  -8   1          7.20        -98.49       183.25 o
  -7  -8   1       3589.46       3889.37       276.59 o
  -6  -8   1         99.94         90.10       138.00 o
  -5  -8   1        335.81        354.19       171.60 o
  -4  -8   1       2883.96       2685.22       302.85 o
  -3  -8   1       2967.35       3072.84       236.53 o
  -2  -8   1        460.90        568.52       127.39 o
  -1  -8   1        893.36        498.21       255.61 o
   0  -8   1       5415.30       5619.31       469.66 o
   1  -8   1       4777.87       4901.29       549.13 o
   2  -8   1       2069.22       1993.90       175.01 o
   3  -8   1       1279.38       1155.24       171.10 o
   4  -8   1        451.62        398.20       156.55 o
   5  -8   1        386.27        292.74       186.31 o
   6  -8   1       2226.27       1943.45       347.51 o
   7  -8   1       1188.19       1314.71       349.75 o
   8  -8   1         16.11        417.73       171.37 o
   9  -8   1         65.40        106.05       155.75 o
  10  -8   1        131.45        292.97       173.89 o
  11  -8   1          4.18        -96.30       304.90 o
  12  -8   1        139.97        437.22       344.86 o
  13  -8   1         40.48        342.47       385.73 o
 -11  -7   1         14.39        269.48       254.65 o
 -10  -7   1        149.28        414.10       253.39 o
  -9  -7   1       1097.38        994.75       221.42 o
  -8  -7   1        241.03        477.26       238.64 o
  -7  -7   1        251.04        360.98       139.73 o
  -6  -7   1        715.30        725.34       138.23 o
  -5  -7   1       2642.44       2715.24       186.25 o
  -4  -7   1       1444.19       1551.67       193.66 o
  -3  -7   1       2158.26       2093.17       196.79 o
  -2  -7   1        848.51        905.30       137.34 o
  -1  -7   1       2742.86       2303.52       300.38 o
   0  -7   1       3589.12       3566.88       366.65 o
   1  -7   1       2590.72       2445.74       148.55 o
   2  -7   1       1652.95       1615.40       107.06 o
   3  -7   1        234.68        211.49       114.15 o
   4  -7   1        146.15          0.53       145.54 o
   5  -7   1       2552.84       2326.26       323.78 o
   6  -7   1       1113.36       1337.61       200.59 o
   7  -7   1          2.89       -158.28       158.28 o
   8  -7   1        729.50       1026.20       220.64 o
   9  -7   1        773.92        552.08       174.18 o
  10  -7   1        229.84        575.72       192.82 o
  11  -7   1        393.96        189.22       322.26 o
  12  -7   1       1617.54       1814.57       467.35 o
  13  -7   1        352.62        448.03       261.44 o
 -11  -6   1        355.30        485.59       277.60 o
 -10  -6   1         36.52       -276.33       276.33 o
  -9  -6   1        622.82        654.23       187.18 o
  -8  -6   1        717.62        585.52       162.39 o
  -7  -6   1       1503.69       1463.92       183.18 o
  -6  -6   1        971.40        836.14        94.58 o
  -5  -6   1        981.99        932.48        92.85 o
  -4  -6   1        698.60        594.78        79.08 o
  -3  -6   1        935.34        926.27       169.25 o
  -2  -6   1       2155.49       2379.41       177.06 o
  -1  -6   1       2815.46       2793.01       199.55 o
   0  -6   1        817.33        452.49        96.23 o
   1  -6   1        566.94        461.27        89.63 o
   2  -6   1       8697.23       8816.71       409.26 o
   3  -6   1       4325.91       4515.27       326.35 o
   4  -6   1        200.97        196.03       138.19 o
   5  -6   1       1711.42       1569.50       181.91 o
   6  -6   1       1245.85       1054.92       173.73 o
   7  -6   1        244.15        271.61       231.70 o
   8  -6   1       1556.16       1308.78       216.86 o
   9  -6   1        905.02       1052.04       201.06 o
  10  -6   1        471.30        244.79       154.74 o
  11  -6   1          0.35        -77.91       287.58 o
  12  -6   1        724.20       1138.86       813.20 o
  13  -6   1        182.02         19.67       222.38 o
 -12  -5   1        173.75        545.98       338.31 o
 -11  -5   1          6.97        573.09       314.66 o
 -10  -5   1        830.57       1162.33       351.17 o
  -9  -5   1        844.02        855.96       215.55 o
  -8  -5   1       2823.65       2825.60       291.13 o
  -7  -5   1        843.31        824.48       140.86 o
  -6  -5   1        617.51        615.45        84.42 o
  -5  -5   1       5075.57       4740.09       253.12 o
  -4  -5   1          2.15        -13.04        63.58 o
  -3  -5   1        121.10         45.35        56.35 o
  -2  -5   1       4885.30       4789.36       225.48 o
  -1  -5   1        179.47        177.60        77.19 o
   0  -5   1        533.43        395.00       110.62 o
   1  -5   1        330.51        315.79        51.13 o
   2  -5   1      27833.76      27937.77       507.51 o
   3  -5   1      53048.31      54676.18       737.98 o
   4  -5   1      21560.58      23321.78       521.73 o
   5  -5   1       4625.77       4734.45       283.93 o
   6  -5   1       2980.90       3124.21       238.64 o
   7  -5   1       1737.66       1830.68       208.69 o
   8  -5   1       3070.63       3022.14       265.75 o
   9  -5   1       2413.28       2368.14       401.53 o
  10  -5   1       2362.79       2469.87       263.13 o
  11  -5   1       2519.14       2095.69       471.37 o
  12  -5   1       1900.11       1519.54       302.05 o
  13  -5   1        250.16        -60.58       199.58 o
 -12  -4   1        432.99       1012.65       363.46 o
 -11  -4   1         63.44       -209.05       264.14 o
 -10  -4   1        561.98        271.69       155.28 o
  -9  -4   1       4296.42       4109.29       267.62 o
  -8  -4   1        509.74        568.05       167.95 o
  -7  -4   1        111.42        227.27       114.69 o
  -6  -4   1          1.74          0.10        87.69 o
  -5  -4   1       1774.32       1660.24       102.93 o
  -4  -4   1         18.42        -55.81        55.81 o
  -3  -4   1        368.54        405.67        90.72 o
  -2  -4   1       2499.81       2749.01       165.06 o
  -1  -4   1        442.60        480.46        66.26 o
   0  -4   1        359.42        261.31        61.82 o
   1  -4   1       6576.53       6455.12       370.14 o
   2  -4   1      22206.11      23084.28       621.95 o
   3  -4   1       2489.17       2196.38       223.96 o
   4  -4   1       6301.83       6621.95       361.64 o
   5  -4   1       1780.60       1588.82       203.88 o
   6  -4   1         40.12         79.45       107.16 o
   7  -4   1        195.24        159.74       143.83 o
   8  -4   1        121.47        322.03       144.02 o
   9  -4   1       3557.67       3494.40       285.57 o
  10  -4   1         76.82         -9.56       175.36 o
  11  -4   1        186.42        291.85       260.88 o
  12  -4   1       1161.56       1320.35       300.71 o
  13  -4   1        473.92        362.81       249.46 o
 -12  -3   1        179.52        -62.21       261.13 o
 -11  -3   1        531.89        631.80       210.77 o
 -10  -3   1        805.34        739.90       397.28 o
  -9  -3   1       5996.77       5864.08       310.19 o
  -8  -3   1        589.18        480.75       194.08 o
  -7  -3   1        115.09        101.63       107.10 o
  -6  -3   1        110.16        135.93        93.63 o
  -5  -3   1      13721.56      12954.25       240.32 o
  -4  -3   1        303.62        280.16        61.60 o
  -3  -3   1       4415.42       3766.44       144.35 o
  -2  -3   1       1648.61       1785.14       114.61 o
  -1  -3   1       7499.71       7437.64       171.86 o
   0  -3   1      42500.83      45865.42       400.05 o
   1  -3   1       2542.20       2760.10       147.69 o
   2  -3   1      52517.27      57981.36       849.68 o
   3  -3   1       9671.95      10080.94       393.23 o
   4  -3   1       5481.78       5163.88       290.96 o
   5  -3   1       3918.00       4067.13       290.03 o
   6  -3   1       2415.74       2535.39       201.22 o
   7  -3   1      16547.84      17340.61      1077.78 o
   8  -3   1       7390.36       7060.72       676.78 o
   9  -3   1       3093.03       2649.14       287.53 o
  10  -3   1         49.18        293.89       147.56 o
  11  -3   1        147.20        156.35       193.21 o
  12  -3   1        120.52        404.07       225.92 o
  13  -3   1        504.23        606.70       254.05 o
 -12  -2   1         90.93         54.28       216.98 o
 -11  -2   1        110.03        118.25       193.78 o
 -10  -2   1        527.83        470.72       195.61 o
  -9  -2   1        436.20        595.98       137.00 o
  -8  -2   1       1639.22       1624.43       182.28 o
  -7  -2   1       3625.31       3329.87       209.59 o
  -6  -2   1       3582.70       2910.93       178.88 o
  -5  -2   1          7.52         95.60        86.38 o
  -4  -2   1       1932.20       1854.21        98.31 o
  -3  -2   1        115.88         45.08        49.85 o
  -2  -2   1      16705.85      16445.18       211.07 o
  -1  -2   1       1200.00       1142.96        60.31 o
   0  -2   1       2804.42       3116.49        98.05 o
   1  -2   1        288.44        376.31        56.49 o
   2  -2   1         59.47        286.50        81.97 o
   3  -2   1       3501.67       3743.26       162.97 o
   4  -2   1       6421.82       7168.89       330.11 o
   5  -2   1       4252.62       4915.07       299.48 o
   6  -2   1       3207.51       3782.27       297.89 o
   7  -2   1       3152.09       3212.97       435.44 o
   8  -2   1        791.28        867.43       151.79 o
   9  -2   1        188.75        167.80       179.46 o
  10  -2   1        113.66         94.94       121.64 o
  11  -2   1        447.34        576.53       234.31 o
  12  -2   1        408.77        612.35       224.62 o
  13  -2   1        645.61        639.88       276.20 o
 -13  -1   1         81.29        134.46       201.33 o
 -12  -1   1         90.22        173.95       191.81 o
 -11  -1   1         20.93        -81.76       197.02 o
 -10  -1   1          5.87       -154.63       154.63 o
  -9  -1   1         71.65         31.44       113.78 o
  -8  -1   1       2583.84       2406.09       189.05 o
  -7  -1   1        226.69        201.93        84.17 o
  -6  -1   1       1258.71       1161.70       135.56 o
  -5  -1   1       5843.41       5828.30       216.24 o
  -4  -1   1       5255.32       5348.23       152.44 o
  -3  -1   1       2504.23       2601.92        86.43 o
  -2  -1   1          4.37         23.06        30.58 o
   2  -1   1       2412.91       2900.99       118.20 o
   3  -1   1       1044.19        938.58       115.29 o
   4  -1   1       1135.71        964.87       148.31 o
   5  -1   1        644.56        979.91       172.74 o
   6  -1   1       1137.78        973.72       172.40 o
   7  -1   1       4225.32       3900.07       583.33 o
   8  -1   1       7990.66       7933.89       378.50 o
   9  -1   1        565.80        283.38       132.48 o
  10  -1   1        490.85        516.39       180.56 o
  11  -1   1          2.67       -183.69       183.69 o
  12  -1   1          1.50        121.07       198.53 o
  13  -1   1        168.21        119.44       354.98 o
 -14   0   1        691.22        335.98       308.32 o
 -13   0   1        285.27        255.96       202.87 o
 -12   0   1        370.82        259.25       185.46 o
 -11   0   1       1528.58       1269.45       249.30 o
 -10   0   1        834.48        637.47       314.63 o
  -9   0   1       1094.78       1181.41       162.74 o
  -8   0   1       2791.13       2600.62       184.97 o
  -7   0   1       4769.01       4738.61       219.86 o
  -6   0   1       6006.11       5991.33       224.62 o
  -5   0   1       7122.68       7550.71       224.46 o
  -4   0   1      21201.78      21656.47       217.40 o
  -3   0   1       4374.14       4714.20       106.00 o
  -2   0   1      81075.93      94955.64      1492.25 o
   2   0   1        926.07        807.91        83.68 o
   3   0   1      26522.31      27075.29       495.84 o
   4   0   1        196.46        296.91       111.74 o
   5   0   1        470.41        306.65       133.86 o
   6   0   1        178.23         61.40       135.07 o
   7   0   1       1185.94       1210.38       497.83 o
   8   0   1         47.66         -3.60       118.74 o
   9   0   1        107.62        189.01       133.19 o
  10   0   1       1408.91       1215.94       177.57 o
  11   0   1        906.10        810.91       246.36 o
  12   0   1       1187.53       1230.16       264.92 o
  13   0   1         98.30        217.78       208.32 o
 -14   1   1         39.29       -106.02       289.97 o
 -13   1   1        539.24        745.43       256.45 o
 -12   1   1        171.08        240.49       186.11 o
 -11   1   1        409.53        295.26       170.63 o
 -10   1   1        603.01        675.43       207.40 o
  -9   1   1       3088.09       3148.26       215.72 o
  -8   1   1        698.06        700.39       145.86 o
  -7   1   1        128.15        261.21        95.73 o
  -6   1   1        377.90        323.51        89.70 o
  -5   1   1       2705.00       2811.12       143.67 o
  -4   1   1         14.74         44.62        55.43 o
  -3   1   1       2296.00       2469.60        90.09 o
  -2   1   1       8182.42       9848.78       179.22 o
   1   1   1       8259.30       9441.58       143.91 o
   2   1   1        418.85        548.25        70.53 o
   3   1   1       7649.76       7632.55       184.31 o
   4   1   1       3162.05       3615.84       152.22 o
   5   1   1      11500.60      11368.25       295.65 o
   6   1   1       2486.31       2228.45       219.80 o
   7   1   1        945.22        739.35       134.06 o
   8   1   1         13.05        -91.01       136.22 o
   9   1   1         94.19        136.66       130.38 o
  10   1   1          7.48       -158.56       158.56 o
  11   1   1        273.71        197.12       180.35 o
  12   1   1        362.19        655.40       253.66 o
  13   1   1        130.61        568.52       339.45 o
 -14   2   1          4.33       -119.23       304.18 o
 -13   2   1         38.14         -8.88       193.30 o
 -12   2   1        577.38        611.32       220.66 o
 -11   2   1        525.19        369.71       315.37 o
 -10   2   1        655.12        387.46       223.27 o
  -9   2   1       2787.64       3005.97       211.75 o
  -8   2   1         32.49        -82.28        98.01 o
  -7   2   1       2766.25       2670.75       171.60 o
  -6   2   1         14.93         25.94        87.32 o
  -5   2   1       9527.55       9702.31       222.30 o
  -4   2   1       6681.54       8030.10       244.80 o
  -3   2   1       5250.23       5925.99       146.54 o
  -2   2   1          8.14         61.78        83.68 o
  -1   2   1       1685.47       2064.25        67.63 o
   0   2   1       1494.10       1716.06        95.17 o
   1   2   1        446.12        634.70        66.76 o
   2   2   1      36736.16      38527.22       798.53 o
   3   2   1      16242.55      15459.91       306.16 o
   4   2   1      25848.89      26475.75       710.77 o
   5   2   1       3945.39       4003.44       257.79 o
   6   2   1       2450.29       2269.75       181.40 o
   7   2   1       1310.41       1496.42       172.00 o
   8   2   1        401.88        187.19       111.87 o
   9   2   1         33.36       -114.48       119.15 o
  10   2   1        730.21        877.62       233.56 o
  11   2   1        245.56         56.68       223.44 o
  12   2   1        302.79        154.40       186.57 o
 -14   3   1        861.57       1063.93       400.36 o
 -13   3   1          0.27        -96.79       233.05 o
 -12   3   1        300.06        174.65       197.49 o
 -11   3   1        644.13        256.27       380.40 o
 -10   3   1        519.59        717.55       225.62 o
  -9   3   1       4029.25       4257.85       244.65 o
  -8   3   1       4893.62       4853.82       239.97 o
  -7   3   1       7638.42       7773.37       312.23 o
  -6   3   1        782.51        761.15       127.10 o
  -5   3   1        168.36        231.11       180.87 o
  -4   3   1       1894.54       2212.88       115.26 o
  -3   3   1       1559.06       1420.67       101.24 o
  -2   3   1       7438.69       7759.87       181.92 o
  -1   3   1      39259.25      41469.41       307.73 o
   0   3   1       3361.52       3445.40        60.25 o
   1   3   1          7.85         76.02        63.81 o
   2   3   1      24662.42      24622.90       430.38 o
   3   3   1        975.54        920.16        71.94 o
   4   3   1       3374.31       3136.30       173.49 o
   5   3   1         15.52         10.33       108.85 o
   6   3   1       3639.44       3251.10       209.22 o
   7   3   1      10401.60      10001.76       368.17 o
   8   3   1       2681.32       2503.33       215.73 o
   9   3   1       2193.25       1915.54       171.71 o
  10   3   1         19.09       -144.59       268.89 o
  11   3   1         69.39        445.64       270.55 o
  12   3   1         82.59        422.64       275.08 o
 -14   4   1       1117.15       1347.63       314.32 o
 -13   4   1        596.94        415.51       223.10 o
 -12   4   1        885.49        631.12       247.17 o
 -11   4   1         50.03        446.04       224.71 o
 -10   4   1       1204.36        982.48       217.18 o
  -9   4   1         78.72        493.97       184.87 o
  -8   4   1       6048.74       5962.18       454.37 o
  -7   4   1        718.75        674.55       137.84 o
  -6   4   1          3.27       -126.16       172.73 o
  -5   4   1        582.31        570.81       123.67 o
  -4   4   1        166.75        183.11        84.97 o
  -3   4   1       3190.05       3206.15       265.26 o
  -2   4   1       3593.47       3211.77       154.93 o
  -1   4   1       4548.02       4484.39       129.69 o
   0   4   1       1528.45       1517.14        48.02 o
   1   4   1       1569.32       1202.25       109.88 o
   2   4   1       5093.24       4667.29       252.48 o
   3   4   1      12697.54      12786.57       377.06 o
   4   4   1       1047.96       1082.26       126.76 o
   5   4   1        215.71        367.38        88.11 o
   6   4   1        305.52        143.84       107.36 o
   7   4   1       1256.83       1247.58       159.67 o
   8   4   1       2141.21       2250.33       209.01 o
   9   4   1       1799.86       2021.38       211.25 o
  10   4   1       1685.27       1717.29       284.90 o
  11   4   1        169.09        177.59       242.91 o
  12   4   1         12.99        188.46       269.36 o
 -14   5   1        544.17        224.55       267.15 o
 -13   5   1         15.89         87.17       272.81 o
 -12   5   1        448.78        451.23       217.81 o
 -11   5   1       1810.71       1567.28       286.30 o
 -10   5   1       1953.86       1691.42       190.99 o
  -9   5   1       1377.30       1324.94       191.14 o
  -8   5   1        410.70        290.64       132.73 o
  -7   5   1        769.50        818.28       142.54 o
  -6   5   1        959.95        929.64       138.47 o
  -5   5   1        674.69        539.04       198.99 o
  -4   5   1       5777.37       6189.11       391.34 o
  -3   5   1      15756.30      16359.56       548.51 o
  -2   5   1      10324.56      10118.85       243.65 o
  -1   5   1      11547.09      10656.60       157.72 o
   0   5   1        165.60        118.80        27.31 o
   1   5   1        363.39        360.11        65.59 o
   2   5   1       2800.73       2373.13       183.55 o
   3   5   1        537.51        473.27       111.01 o
   4   5   1        954.77        957.40       132.23 o
   5   5   1       3609.26       3403.95       163.52 o
   6   5   1        814.53        917.25       120.55 o
   7   5   1        846.11        542.40       130.36 o
   8   5   1          2.35       -151.55       162.02 o
   9   5   1         29.15        -40.50       355.28 o
  10   5   1       2033.09       1934.38       282.46 o
  11   5   1       1761.45       2161.42       446.52 o
 -14   6   1         74.51         29.70       282.87 o
 -13   6   1         73.19       -265.01       265.01 o
 -12   6   1        658.02        749.66       254.64 o
 -11   6   1         14.39         40.72       182.71 o
 -10   6   1        456.11        244.74       148.66 o
  -9   6   1        614.58        691.13       171.47 o
  -8   6   1          7.32         46.77       240.43 o
  -7   6   1       1732.58       2089.11       222.37 o
  -6   6   1       4235.89       4374.34       421.88 o
  -5   6   1       5581.30       5243.03       412.72 o
  -4   6   1       4196.51       3976.99       327.66 o
  -3   6   1         25.03         73.77       124.05 o
  -2   6   1        642.23        659.04        77.37 o
  -1   6   1       4346.49       3922.98       120.06 o
   0   6   1       1135.18       1071.91        53.53 o
   1   6   1          1.92         21.98        69.60 o
   2   6   1       1753.34       1696.84       154.45 o
   3   6   1       2477.10       2134.00       133.70 o
   4   6   1         43.68         24.50        76.00 o
   5   6   1          9.05         81.21        61.55 o
   6   6   1        979.54        954.01       152.76 o
   7   6   1       4672.33       4885.92       353.54 o
   8   6   1        365.84        283.11       164.32 o
   9   6   1         79.22         10.42       196.94 o
  10   6   1          0.81        177.65       196.00 o
  11   6   1         17.12        -90.17       246.29 o
 -14   7   1        172.67        689.65       345.44 o
 -13   7   1        501.41        395.84       275.33 o
 -12   7   1        538.96        201.56       188.35 o
 -11   7   1       2276.99       2146.97       296.09 o
 -10   7   1       2713.43       3028.43       496.75 o
  -9   7   1       2409.73       2074.32       415.58 o
  -8   7   1         21.50        174.24       229.27 o
  -7   7   1       1009.14        928.92       292.40 o
  -6   7   1         79.06       -217.90       217.90 o
  -5   7   1        634.90        416.36       186.87 o
  -4   7   1       1278.23       1174.24       204.97 o
  -3   7   1       4520.29       4547.92       256.62 o
  -2   7   1       2196.94       2135.69       166.16 o
  -1   7   1        816.10        853.33        69.64 o
   0   7   1       1442.52       1422.80       111.70 o
   1   7   1       1877.27       1755.89       196.07 o
   2   7   1       8312.20       8095.74       319.66 o
   3   7   1         12.83         18.86       183.22 o
   4   7   1         75.69        118.02       192.76 o
   5   7   1        451.12        722.39       143.18 o
   6   7   1        752.19        963.11       164.44 o
   7   7   1        116.42        240.60       150.97 o
   8   7   1        742.47        912.56       218.80 o
   9   7   1        865.89        849.05       443.56 o
  10   7   1       1515.64       1841.73       294.72 o
  11   7   1        673.42       1009.55       357.69 o
 -14   8   1        186.69        232.81       302.67 o
 -13   8   1         52.68         74.20       304.23 o
 -12   8   1       1573.22       1596.65       290.05 o
 -11   8   1        734.05        724.37       357.40 o
 -10   8   1        907.32       1092.55       349.58 o
  -9   8   1        790.54        932.00       314.33 o
  -8   8   1          7.33        -73.17       247.52 o
  -7   8   1         17.73        193.44       223.47 o
  -6   8   1         20.96        -85.48       186.05 o
  -5   8   1        262.39        -45.65       178.92 o
  -4   8   1        541.61        664.86       333.77 o
  -3   8   1       5922.93       5782.28       295.47 o
  -2   8   1      17329.96      14758.02      1007.14 o
  -1   8   1      15993.51      14484.50       587.84 o
   0   8   1      20200.46      20075.77       857.77 o
   1   8   1       9551.16       9387.90       605.07 o
   2   8   1       2030.08       2039.78       186.59 o
   3   8   1       1128.40       1019.60       160.08 o
   4   8   1        703.91        562.13       143.63 o
   5   8   1          8.34       -132.09       132.09 o
   6   8   1        269.52        197.47       120.15 o
   7   8   1        104.36        113.64       152.32 o
   8   8   1         75.77        144.29       169.24 o
   9   8   1        367.72        479.04       214.60 o
 -14   9   1         27.24         29.69       288.90 o
 -13   9   1        521.28       1024.16       347.81 o
 -12   9   1        789.89        884.18       250.83 o
 -11   9   1        371.73        595.91       201.19 o
 -10   9   1        618.24        742.43       304.25 o
  -9   9   1         19.45         83.04       217.08 o
  -8   9   1        624.09        487.44       270.43 o
  -7   9   1         35.03         84.46       221.60 o
  -6   9   1       2585.65       2677.93       351.65 o
  -5   9   1       1257.23       1651.05       282.38 o
  -4   9   1       1077.90        981.34       302.37 o
  -3   9   1       2505.84       2420.43       208.58 o
  -2   9   1       9852.82       8329.10       851.05 o
  -1   9   1       4448.20       3931.10       273.96 o
   0   9   1          0.10        260.27       231.16 o
   1   9   1        750.74        890.81       280.32 o
   2   9   1       4419.58       4071.50       258.62 o
   3   9   1       1158.52       1210.31       175.12 o
   4   9   1         15.49        -24.46       125.17 o
   5   9   1       1524.51       1831.07       237.18 o
   6   9   1        524.20        666.39       150.95 o
   7   9   1        447.60        273.42       213.09 o
   8   9   1        116.57         58.48       309.32 o
   9   9   1        391.96        950.97       397.58 o
 -13  10   1       1419.56        789.53       376.30 o
 -12  10   1        319.12        371.29       218.63 o
 -11  10   1        138.13         97.38       202.90 o
 -10  10   1          1.20        -59.40       260.28 o
  -9  10   1         62.74          7.76       259.49 o
  -8  10   1          0.24        -77.78       228.77 o
  -7  10   1        524.70        624.89       270.70 o
  -6  10   1        144.09        189.97       195.57 o
  -5  10   1       1066.86       1226.11       219.98 o
  -4  10   1         70.94         12.45       132.17 o
  -3  10   1        715.78        664.40       299.26 o
  -2  10   1        277.21         73.14       174.60 o
  -1  10   1       2194.78       2503.70       407.44 o
   0  10   1        258.81         -2.32       254.48 o
   1  10   1        401.51        -38.27       242.54 o
   2  10   1       2697.36       2772.88       421.26 o
   3  10   1       3028.73       4050.98       494.48 o
   4  10   1       4620.62       5140.93       585.21 o
   5  10   1       1631.00       2567.22       456.78 o
   6  10   1        565.73        957.93       278.85 o
   7  10   1          3.21         67.62       196.62 o
   8  10   1        338.00        422.76       389.75 o
   9  10   1         16.99        651.98       376.82 o
 -12  11   1       1041.13        531.29       352.43 o
 -11  11   1        259.64        368.39       321.01 o
 -10  11   1        390.13        283.92       278.59 o
  -9  11   1        174.81        342.78       255.07 o
  -8  11   1        955.51       1578.77       351.70 o
  -7  11   1       1467.13       1994.44       678.42 o
  -6  11   1        902.33        841.63       453.58 o
  -5  11   1         28.16         12.73       197.14 o
  -4  11   1        201.64        130.12       130.93 o
  -3  11   1          4.93        118.94       279.12 o
  -2  11   1         26.67        352.29       288.30 o
  -1  11   1       1088.35       1246.19       379.15 o
   0  11   1       2211.52       2955.95       465.55 o
   1  11   1        191.91        337.82       290.63 o
   2  11   1       1827.84       1570.54       376.20 o
   3  11   1       1938.36       2677.05       452.49 o
   4  11   1         58.83        -93.95       246.39 o
   5  11   1        691.67        965.97       380.90 o
   6  11   1       1424.98       1584.34       315.85 o
   7  11   1        439.05        668.09       413.73 o
   8  11   1          1.19        338.37       367.33 o
 -12  12   1         30.17       -270.16       319.18 o
 -11  12   1          4.69       -329.34       343.81 o
 -10  12   1       1147.83       1266.56       368.71 o
  -9  12   1       5148.79       5015.55       585.91 o
  -8  12   1       2184.30       2203.50       556.39 o
  -7  12   1        347.33        395.24       406.90 o
  -6  12   1        139.91        -54.40       497.43 o
  -5  12   1       1233.77       1407.33       219.90 o
  -4  12   1        110.71        103.32       268.44 o
  -3  12   1       1547.22       1405.26       386.97 o
  -2  12   1        833.92        626.93       305.24 o
  -1  12   1       1062.03       1420.10       388.54 o
   0  12   1        144.33        390.69       283.14 o
   1  12   1         79.04        391.73       286.40 o
   2  12   1          1.37          9.51       238.23 o
   3  12   1        116.38        311.34       272.14 o
   4  12   1         35.45       -177.72       329.57 o
   5  12   1          4.48        174.82       279.64 o
   6  12   1         36.71         30.91       231.55 o
   7  12   1        299.21       -151.21       307.49 o
 -12  13   1        454.85        632.06       403.99 o
 -11  13   1         30.33        -84.08       284.37 o
 -10  13   1        369.89        432.63       833.12 o
  -9  13   1         80.15        372.52       223.64 o
  -8  13   1        147.34        365.50       212.39 o
  -7  13   1         94.01       -313.80       313.80 o
  -6  13   1        198.96       -263.49       325.34 o
  -5  13   1        300.26        290.12       322.60 o
  -4  13   1       1001.66        682.64       350.95 o
  -3  13   1        531.76        504.83       290.48 o
  -2  13   1          5.59       1210.05       391.21 o
  -1  13   1          0.33        573.48       351.99 o
   0  13   1        647.33       1115.96       383.00 o
   1  13   1       1041.80       1799.55       413.35 o
   2  13   1         51.07        142.12       277.17 o
   3  13   1       1288.54       1308.87       396.52 o
   4  13   1       1183.70       1201.86       406.05 o
   5  13   1        118.18        159.53       320.74 o
   6  13   1        394.71        793.16       446.45 o
 -11  14   1        169.91        -52.37       290.64 o
 -10  14   1         16.45        175.11       279.28 o
  -9  14   1         49.90       -105.46       405.92 o
  -8  14   1         51.12         55.62       368.32 o
  -7  14   1        194.47        408.34       398.78 o
  -6  14   1        607.41        725.87       375.23 o
  -5  14   1       1379.22       1829.51       458.24 o
  -4  14   1        782.02       1235.86       349.84 o
  -3  14   1        737.69       1303.97       385.60 o
  -2  14   1          1.89        687.27       320.80 o
  -1  14   1         29.12        195.26       305.42 o
   0  14   1         40.16        394.57       283.49 o
   1  14   1        500.36        436.59       324.57 o
   2  14   1        320.87       -137.92       289.80 o
   3  14   1       1192.62       1160.91       411.65 o
   4  14   1        100.76        222.66       325.73 o
  -7  15   1        923.95        886.91       442.38 o
  -6  15   1       2310.08       3079.43       588.40 o
  -5  15   1        802.56       1572.05       473.91 o
  -4  15   1         37.65       -437.90       437.90 o
  -3  15   1        147.63        610.35       429.95 o
  -2  15   1         48.20        -81.55       304.29 o
  -1  15   1        290.08        237.09       304.35 o
   0  15   1       1579.03       1979.40       466.21 o
   1  15   1       1952.42       2397.55       534.17 o
   2  15   1        572.53        577.15       361.13 o
  -2 -15   2       1492.90       2228.34       549.77 o
  -1 -15   2       1102.40       1613.11       505.71 o
   0 -15   2        171.74       -154.03       353.95 o
   1 -15   2        145.76       -115.46       335.76 o
   2 -15   2        507.58        827.70       381.27 o
   3 -15   2       1076.40        135.38       309.62 o
   4 -15   2        735.24       1183.69       409.36 o
   5 -15   2        229.90       -166.07       332.17 o
   6 -15   2        203.51        171.30       325.85 o
   7 -15   2        250.49        465.59       360.53 o
  -4 -14   2        158.45        516.12       369.77 o
  -3 -14   2          1.94        104.15       310.33 o
  -2 -14   2        761.65       1282.47       395.48 o
  -1 -14   2         16.32        340.73       342.07 o
   0 -14   2        470.26       1218.35       390.15 o
   1 -14   2        569.22       1407.01       447.12 o
   2 -14   2        212.83        -75.40       285.16 o
   3 -14   2        275.91         38.41       328.84 o
   4 -14   2        249.20        107.87       305.68 o
   5 -14   2         11.21       -229.15       302.71 o
   6 -14   2        129.56        594.61       349.46 o
   7 -14   2        170.77        550.88       356.81 o
   8 -14   2        145.13        147.63       367.72 o
   9 -14   2        243.88        526.13       491.53 o
  10 -14   2        490.88         88.49       276.26 o
  11 -14   2        556.94        269.43       326.21 o
  -5 -13   2         22.32       -123.70       327.68 o
  -4 -13   2          0.59        126.99       327.73 o
  -3 -13   2        120.54        512.56       359.95 o
  -2 -13   2       1421.59       1743.33       394.31 o
  -1 -13   2       1525.36       1469.31       388.60 o
   0 -13   2        760.01       1577.63       461.12 o
   1 -13   2          5.47        209.41       255.30 o
   2 -13   2          1.71         78.12       302.65 o
   3 -13   2        799.89        812.48       339.41 o
   4 -13   2       2003.97       2000.35       485.50 o
   5 -13   2       4192.25       5036.79       637.91 o
   6 -13   2       1407.42       1131.98       380.53 o
   7 -13   2        206.14        224.96       187.71 o
   8 -13   2        150.61         86.15       363.98 o
   9 -13   2        412.57        192.79       338.41 o
  10 -13   2        107.69        536.46       272.35 o
  11 -13   2          2.68        349.99       351.20 o
  -7 -12   2         14.28       -280.20       280.20 o
  -6 -12   2        206.96        -12.52       300.12 o
  -5 -12   2        156.15        144.35       294.90 o
  -4 -12   2         57.40       -297.78       297.78 o
  -3 -12   2         67.12        459.42       328.10 o
  -2 -12   2        248.46       -198.03       269.02 o
  -1 -12   2        346.14        423.10       298.98 o
   0 -12   2        255.73         38.35       269.26 o
   1 -12   2         36.31       -293.14       293.14 o
   2 -12   2       3145.10       3448.84       488.57 o
   3 -12   2       1026.26        748.14       333.95 o
   4 -12   2       1055.48       1143.71       351.36 o
   5 -12   2         45.85        458.72       168.97 o
   6 -12   2         23.37        100.14       190.34 o
   7 -12   2        826.41        753.34       419.75 o
   8 -12   2        813.04        958.73       242.86 o
   9 -12   2        208.46        304.26       274.84 o
  10 -12   2          2.27         87.69       277.31 o
  11 -12   2         50.07       -351.70       351.70 o
  12 -12   2          5.57        188.41       384.89 o
  -8 -11   2         92.09         69.99       260.67 o
  -7 -11   2         51.46       -172.93       235.70 o
  -6 -11   2        119.14        525.46       324.36 o
  -5 -11   2         83.81        304.21       255.19 o
  -4 -11   2         23.05       -102.03       273.46 o
  -3 -11   2        218.84        415.95       292.01 o
  -2 -11   2          0.68       -265.24       287.69 o
  -1 -11   2        681.00        642.48       286.91 o
   0 -11   2        167.51        201.89       261.59 o
   1 -11   2        204.99         69.64       240.11 o
   2 -11   2        636.92        487.95       315.71 o
   3 -11   2       3717.74       3982.62       275.37 o
   4 -11   2       2537.43       2696.15       499.30 o
   5 -11   2       2189.50       1955.32       249.50 o
   6 -11   2        919.54        782.62       330.04 o
   7 -11   2        314.88         35.94       178.10 o
   8 -11   2        518.72        521.24       250.60 o
   9 -11   2       1201.22        632.57       300.83 o
  10 -11   2        377.14        903.55       374.42 o
  11 -11   2         52.50        224.38       286.77 o
  12 -11   2        109.65       -303.95       303.95 o
  -8 -10   2       2606.73       3424.76       470.05 o
  -7 -10   2       2273.47       2818.19       485.29 o
  -6 -10   2       2095.23       2044.29       261.96 o
  -5 -10   2       1613.19       2000.22       258.57 o
  -4 -10   2       1479.16       1729.58       226.51 o
  -3 -10   2        427.53        282.92       261.83 o
  -2 -10   2       3373.92       3763.41       485.23 o
  -1 -10   2         25.04        162.74       279.23 o
   0 -10   2        121.84       -159.02       254.95 o
   1 -10   2        142.98        308.33       249.22 o
   2 -10   2        207.55        480.24       133.80 o
   3 -10   2        957.95       1011.06       241.37 o
   4 -10   2       3904.88       3734.83       297.79 o
   5 -10   2       3669.84       3538.64       457.96 o
   6 -10   2       7018.52       6482.49       421.77 o
   7 -10   2       3058.52       2847.41       448.79 o
   8 -10   2        616.81        514.59       303.02 o
   9 -10   2        691.27        711.25       307.67 o
  10 -10   2       1405.26        809.67       363.13 o
  11 -10   2       1640.49       1989.47       491.68 o
  12 -10   2        124.80        -19.24       307.61 o
  -9  -9   2        170.31         -7.95       185.72 o
  -8  -9   2        113.91        335.76       158.77 o
  -7  -9   2          6.83        122.10       134.54 o
  -6  -9   2        103.14         44.94       162.62 o
  -5  -9   2        471.63        925.38       339.93 o
  -4  -9   2         61.26        199.40       330.10 o
  -3  -9   2       1425.67       1439.69       237.52 o
  -2  -9   2        163.84        371.08       255.41 o
  -1  -9   2        207.52        302.78       259.65 o
   0  -9   2         43.53        504.47       266.17 o
   1  -9   2         23.79        -73.30        73.30 o
   2  -9   2         39.15         36.16       308.49 o
   3  -9   2        214.81        125.72       248.45 o
   4  -9   2       3670.49       3600.50       293.29 o
   5  -9   2        698.83        889.26       503.09 o
   6  -9   2        128.73        457.58       267.59 o
   7  -9   2        238.38        237.83       239.24 o
   8  -9   2         20.30        359.48       174.28 o
   9  -9   2         12.94        190.68       174.34 o
  10  -9   2        279.39        252.83       432.16 o
  11  -9   2        185.11        483.11       334.88 o
  12  -9   2        668.84        615.02       335.64 o
 -11  -8   2        223.30          9.48       232.05 o
 -10  -8   2        319.79        196.19       234.27 o
  -9  -8   2         36.51         55.24       163.22 o
  -8  -8   2        761.30        751.40       200.43 o
  -7  -8   2       2505.03       2426.79       225.79 o
  -6  -8   2       3566.28       4154.84       332.14 o
  -5  -8   2        247.15        301.22       160.09 o
  -4  -8   2          5.39        -37.26       159.51 o
  -3  -8   2        325.88        252.51       120.53 o
  -2  -8   2       3000.47       3051.85       239.92 o
  -1  -8   2       7925.23       7074.66       528.09 o
   0  -8   2      14007.65      13040.19       697.61 o
   1  -8   2       2476.08       2081.87       152.58 o
   2  -8   2         79.09         44.88        43.29 o
   3  -8   2        279.07        462.33       132.62 o
   4  -8   2       5701.25       5508.64       341.68 o
   5  -8   2       1030.14        797.40       234.93 o
   6  -8   2         46.51        -23.71       154.11 o
   7  -8   2        516.21        713.38       201.57 o
   8  -8   2        430.99        257.96       160.42 o
   9  -8   2        512.66        653.41       235.11 o
  10  -8   2       1598.18       1489.69       245.48 o
  11  -8   2        473.93        222.44       292.43 o
  12  -8   2        260.77        541.54       334.54 o
  13  -8   2        104.44        516.40       256.96 o
 -11  -7   2        149.75       -275.76       275.76 o
 -10  -7   2        396.48        495.51       270.12 o
  -9  -7   2        149.49        481.45       325.76 o
  -8  -7   2          9.71         54.85       141.47 o
  -7  -7   2       2491.18       2541.35       222.52 o
  -6  -7   2       2495.43       2546.31       267.09 o
  -5  -7   2       8767.51       9190.88       429.76 o
  -4  -7   2         29.92         77.35       123.08 o
  -3  -7   2         97.00         19.69       109.36 o
  -2  -7   2       2235.82       2263.85       238.71 o
  -1  -7   2       2322.74       2087.47       301.59 o
   0  -7   2        329.97        205.53        77.29 o
   1  -7   2       1160.82       1157.14       121.80 o
   2  -7   2        976.43        981.30       141.36 o
   3  -7   2         80.61         38.65       118.85 o
   4  -7   2       8734.20       9037.95       466.90 o
   5  -7   2        823.19        900.36       169.57 o
   6  -7   2        278.45        200.99       139.12 o
   7  -7   2       2009.23       1930.33       537.40 o
   8  -7   2         59.54       -164.32       167.69 o
   9  -7   2        551.11        604.93       192.63 o
  10  -7   2        734.59        860.53       207.62 o
  11  -7   2          1.91         71.98       271.63 o
  12  -7   2        267.95        706.78       392.95 o
  13  -7   2        319.75        359.74       250.18 o
 -11  -6   2         43.92        116.81       219.95 o
 -10  -6   2         13.48        302.56       261.58 o
  -9  -6   2         19.64       -258.91       258.91 o
  -8  -6   2       1082.48        956.68       182.68 o
  -7  -6   2       1859.37       1360.44       311.39 o
  -6  -6   2        474.96        601.04        94.39 o
  -5  -6   2       1516.21       1388.85       101.48 o
  -4  -6   2        205.19        126.67        63.34 o
  -3  -6   2       2669.13       2729.64       214.65 o
  -2  -6   2       2545.12       2251.29       173.45 o
  -1  -6   2          1.71        -39.18       165.89 o
   0  -6   2        102.43         94.02       132.43 o
   1  -6   2          3.05         62.87       165.18 o
   2  -6   2       4032.59       4227.51       363.09 o
   3  -6   2       6329.67       6677.40       317.61 o
   4  -6   2      27729.24      28483.57       865.76 o
   5  -6   2       5367.78       5456.80       413.25 o
   6  -6   2       1011.81       1296.31       197.87 o
   7  -6   2       4800.26       4738.54       387.09 o
   8  -6   2        108.23         55.59       148.08 o
   9  -6   2          7.97         10.33       160.43 o
  10  -6   2       4833.91       5438.93       387.43 o
  11  -6   2        618.94        385.36       297.68 o
  12  -6   2        810.84        600.94       310.56 o
  13  -6   2         27.45        438.20       276.56 o
 -12  -5   2        103.54        554.13       299.76 o
 -11  -5   2         26.97        188.87       244.36 o
 -10  -5   2        638.59        537.15       237.21 o
  -9  -5   2         21.47         76.62       148.35 o
  -8  -5   2       1473.16       1313.54       159.55 o
  -7  -5   2       1296.57       1459.59       154.96 o
  -6  -5   2       1767.54       1635.74       115.42 o
  -5  -5   2       9989.47       9318.50       233.87 o
  -4  -5   2         34.98         52.13        58.84 o
  -3  -5   2       4821.46       4295.09       222.86 o
  -2  -5   2       8444.38       8520.00       304.87 o
  -1  -5   2      11183.13      10438.68       314.04 o
   0  -5   2        836.40       1198.76       205.66 o
   1  -5   2      10553.88       9320.55       466.37 o
   2  -5   2       5431.86       5668.74       258.56 o
   3  -5   2       2919.24       2824.99       265.40 o
   4  -5   2        912.74        808.27       184.70 o
   5  -5   2         76.20         22.10       138.72 o
   6  -5   2        434.24        680.11       198.85 o
   7  -5   2        209.61        292.91       151.06 o
   8  -5   2         24.99        -38.79       265.33 o
   9  -5   2        121.90        402.86       174.54 o
  10  -5   2        969.59        932.40       199.67 o
  11  -5   2         67.57       -149.07       268.09 o
  12  -5   2          7.04        308.50       240.81 o
  13  -5   2        382.37        116.17       452.58 o
 -12  -4   2        113.17        430.61       322.42 o
 -11  -4   2        127.45       -122.10       213.28 o
 -10  -4   2        753.68        520.95       259.06 o
  -9  -4   2        447.91        144.15       113.46 o
  -8  -4   2        376.48        450.45       159.64 o
  -7  -4   2       1118.71       1275.68       174.68 o
  -6  -4   2       9400.57       9338.38       248.18 o
  -5  -4   2       4105.10       3883.22       156.51 o
  -4  -4   2       3932.91       3483.82       132.72 o
  -3  -4   2          1.86        -35.72        49.96 o
  -2  -4   2       2687.03       2527.86       144.43 o
  -1  -4   2       7449.02       7703.86       252.54 o
   0  -4   2       2235.68       2229.08       258.25 o
   1  -4   2       5410.92       5342.06       234.04 o
   2  -4   2       1171.03       1510.13       202.82 o
   3  -4   2       2007.00       1927.02       221.30 o
   4  -4   2       2829.53       2788.39       262.66 o
   5  -4   2        363.49        265.39       141.22 o
   6  -4   2       3901.40       4394.40       346.36 o
   7  -4   2         98.35        164.12       168.49 o
   8  -4   2        973.08       1069.52       196.26 o
   9  -4   2         33.35       -163.92       258.06 o
  10  -4   2        573.57        511.21       175.61 o
  11  -4   2        213.54        272.52       329.04 o
  12  -4   2       3062.93       2876.68       391.52 o
  13  -4   2        579.36        737.94       256.60 o
 -12  -3   2        256.79        468.16       318.32 o
 -11  -3   2       1168.16       1462.69       257.79 o
 -10  -3   2         63.31        407.73       163.27 o
  -9  -3   2        521.75        360.74       122.23 o
  -8  -3   2       1235.34       1033.73       146.25 o
  -7  -3   2       3342.93       3304.80       206.83 o
  -6  -3   2       3227.27       3102.35       185.00 o
  -5  -3   2      10759.95      10555.45       220.84 o
  -4  -3   2       1078.94        964.67        82.42 o
  -3  -3   2       2437.49       2423.99       117.78 o
  -2  -3   2        369.41        357.35        43.98 o
  -1  -3   2         95.36        143.63        61.14 o
   0  -3   2       1680.63       1532.73       105.09 o
   1  -3   2       1160.16        947.51       120.11 o
   2  -3   2      76938.59      85628.48      1095.48 o
   3  -3   2       1791.12       1792.18       207.17 o
   4  -3   2        675.17        481.37       134.40 o
   5  -3   2       8644.56       8099.35       410.81 o
   6  -3   2      15787.64      17236.28       619.36 o
   7  -3   2      12953.34      13843.50       604.58 o
   8  -3   2       5216.04       5055.61       319.51 o
   9  -3   2        114.93        324.56       157.26 o
  10  -3   2         34.65         57.77       147.12 o
  11  -3   2        106.13        522.93       223.48 o
  12  -3   2         47.89         29.88       207.01 o
  13  -3   2         10.87        481.74       429.25 o
 -13  -2   2         52.29        739.48       362.85 o
 -12  -2   2         25.33       -162.55       176.47 o
 -11  -2   2        531.47        497.45       185.25 o
 -10  -2   2        586.83        533.23       175.15 o
  -9  -2   2        602.75        461.38       125.97 o
  -8  -2   2        397.86        227.88       124.19 o
  -7  -2   2       9066.49       8182.28       301.28 o
  -6  -2   2      16251.71      15272.98       368.70 o
  -5  -2   2       7859.43       7717.60       203.18 o
  -4  -2   2      15132.61      15125.87       261.72 o
  -3  -2   2       2132.48       2467.17        90.41 o
  -2  -2   2         15.35        -15.46        43.17 o
  -1  -2   2       1459.46       1622.50        40.67 o
   0  -2   2        436.53        518.31        44.86 o
   1  -2   2      16432.89      18625.81       244.17 o
   2  -2   2       2438.55       2372.64       143.56 o
   3  -2   2          3.62       -122.55       122.55 o
   4  -2   2       1579.18       1754.90       191.10 o
   5  -2   2       1002.17        783.47       174.40 o
   6  -2   2          1.94         17.26       130.72 o
   7  -2   2       1618.50       1988.79       266.28 o
   8  -2   2         20.16        -21.58       140.84 o
   9  -2   2        439.52        382.71       433.71 o
  10  -2   2        507.09        249.86       218.95 o
  11  -2   2        190.19        144.35       309.10 o
  12  -2   2        150.73        -79.78       196.89 o
  13  -2   2        135.48        306.58       254.72 o
 -14  -1   2        344.91        450.62       311.48 o
 -13  -1   2         72.17       -120.97       195.27 o
 -12  -1   2       2325.96       1943.44       296.91 o
 -11  -1   2       4086.32       4138.61       378.69 o
 -10  -1   2       9017.09       9307.50       515.40 o
  -9  -1   2       1310.42       1392.49       160.68 o
  -8  -1   2        135.89         77.50        97.32 o
  -7  -1   2         83.24        -20.89        77.14 o
  -6  -1   2         30.37        130.74        82.04 o
  -5  -1   2       3953.98       4027.46       177.40 o
  -4  -1   2       1421.07       1473.76       102.31 o
  -3  -1   2          1.19        -11.68        48.48 o
  -2  -1   2       7119.24       8192.40       109.91 o
  -1  -1   2       2481.91       2427.15        40.68 o
   1  -1   2        783.02        847.57        69.12 o
   2  -1   2      23646.22      26016.39       375.35 o
   3  -1   2      13950.28      14272.78       453.47 o
   4  -1   2       1221.82       1327.14       184.51 o
   5  -1   2         86.30         58.64       126.61 o
   6  -1   2        361.33        443.93       172.37 o
   7  -1   2        583.32        419.57       182.82 o
   8  -1   2       1885.56       1772.07       227.95 o
   9  -1   2        216.08        419.37       260.89 o
  10  -1   2        964.34        899.51       178.18 o
  11  -1   2       4578.83       4357.03       424.18 o
  12  -1   2        923.70       1186.94       287.99 o
  13  -1   2       1505.55       1449.32       307.89 o
 -14   0   2        287.28        -78.47       308.08 o
 -13   0   2        430.71        625.45       233.22 o
 -12   0   2        196.18        350.59       352.08 o
 -11   0   2        157.32        304.17       169.00 o
 -10   0   2        271.90        -15.37       144.97 o
  -9   0   2       2484.39       2621.46       197.44 o
  -8   0   2        376.57        281.67       114.65 o
  -7   0   2       5096.70       4946.88       211.67 o
  -6   0   2         58.23         72.64        72.17 o
  -5   0   2        338.29        382.65        74.02 o
  -4   0   2        578.45        501.66        54.05 o
  -3   0   2       2600.83       2632.20       109.17 o
  -2   0   2      13701.29      18129.80       184.80 o
   1   0   2      19734.51      20873.71       237.29 o
   2   0   2       3058.64       3232.02       175.14 o
   3   0   2        861.83        786.83       105.98 o
   4   0   2       5534.30       6081.10       338.27 o
   5   0   2       5466.57       5396.94       357.74 o
   6   0   2       1907.91       1833.68       248.54 o
   7   0   2        103.19       -117.51       181.82 o
   8   0   2        313.94        443.82       167.98 o
   9   0   2          7.97        110.62       148.02 o
  10   0   2        235.31        279.93       147.65 o
  11   0   2        728.35        784.11       234.03 o
  12   0   2        473.90        260.00       198.11 o
  13   0   2         19.16        451.78       338.76 o
 -14   1   2          0.71       -142.59       332.63 o
 -13   1   2          0.78        -76.66       179.23 o
 -12   1   2          3.58        129.05       193.89 o
 -11   1   2       1915.29       2177.40       301.80 o
 -10   1   2       1133.61        595.67       192.16 o
  -9   1   2         60.22         15.26       105.30 o
  -8   1   2       2128.96       1899.95       213.61 o
  -7   1   2       4519.96       4899.05       205.11 o
  -6   1   2       3630.11       3540.29       223.62 o
  -5   1   2       1341.09       1470.69        80.73 o
  -4   1   2       7291.42       9419.49       151.34 o
  -3   1   2       1398.81       1751.62       138.67 o
  -2   1   2         83.72         26.01        33.24 o
  -1   1   2      16392.09      20531.27       357.64 o
   0   1   2       4797.35       4971.28       187.29 o
   1   1   2        653.29        752.07        44.67 o
   2   1   2         75.85         92.26        58.26 o
   3   1   2        113.01        140.25        38.63 o
   4   1   2         32.24         84.61        58.82 o
   5   1   2        189.93         90.61        73.46 o
   6   1   2       3229.44       3285.86       159.64 o
   7   1   2         61.49         52.95       433.99 o
   8   1   2        143.22        240.08       129.22 o
   9   1   2         87.58        290.90       132.18 o
  10   1   2         16.44        146.29       166.89 o
  11   1   2        781.83        771.93       212.97 o
  12   1   2        282.11        303.10       196.22 o
  13   1   2          8.81         15.16       264.90 o
 -14   2   2        252.86        389.14       342.47 o
 -13   2   2         73.30        158.97       186.34 o
 -12   2   2        103.15        196.44       193.32 o
 -11   2   2       2880.60       2676.63       327.92 o
 -10   2   2       3021.92       2693.82       361.09 o
  -9   2   2       6065.04       5979.53       262.63 o
  -8   2   2       2126.96       2244.78       166.66 o
  -7   2   2       3260.26       3241.63       169.57 o
  -6   2   2       2656.71       2428.17       142.32 o
  -5   2   2        345.79        355.44        54.19 o
  -4   2   2        348.06        389.49        52.29 o
  -3   2   2       2893.89       3281.37       136.75 o
  -2   2   2        690.52       1021.36        71.25 o
  -1   2   2          1.52         41.47        32.84 o
   0   2   2      13066.05      14152.20       158.20 o
   1   2   2      17657.54      18735.84      1186.73 o
   2   2   2       3919.35       3728.47       138.23 o
   3   2   2        922.87        922.03       112.98 o
   4   2   2       2097.39       2320.48       268.74 o
   5   2   2        489.65        456.76       128.61 o
   6   2   2       1917.77       1777.80       290.38 o
   7   2   2       1300.85       1292.40       210.48 o
   8   2   2         52.44        108.55       112.16 o
   9   2   2          1.24         -2.65       125.72 o
  10   2   2        283.03        128.51       136.73 o
  11   2   2          4.87         -0.36       176.98 o
  12   2   2        728.17        369.63       201.60 o
 -14   3   2          3.42       -330.92       336.65 o
 -13   3   2        360.98        243.57       209.18 o
 -12   3   2        706.87        826.84       239.84 o
 -11   3   2        446.52        395.67       170.37 o
 -10   3   2        108.15         11.72       159.02 o
  -9   3   2       2642.08       2758.18       194.30 o
  -8   3   2       1070.58       1031.16       132.58 o
  -7   3   2        109.37        206.62        83.19 o
  -6   3   2        681.63        937.53       118.28 o
  -5   3   2       2323.98       2400.17       120.67 o
  -4   3   2       1145.05       1553.39       173.78 o
  -3   3   2        644.07        669.85        93.86 o
  -2   3   2       3103.72       3262.26       122.89 o
  -1   3   2          4.73         64.32        47.66 o
   0   3   2        465.25        430.09        38.68 o
   1   3   2      16338.29      17223.50       613.53 o
   2   3   2      45067.35      44636.62       586.89 o
   3   3   2      29445.52      29634.56       455.37 o
   4   3   2       6609.74       6359.45       240.86 o
   5   3   2       3911.56       3662.88       269.68 o
   6   3   2         14.28        253.67       168.31 o
   7   3   2       4216.75       3847.76       249.88 o
   8   3   2        686.41        632.55       136.85 o
   9   3   2        442.78        336.32       120.83 o
  10   3   2        357.25        417.90       189.24 o
  11   3   2         51.82        325.93       249.41 o
  12   3   2         14.43        286.15       293.86 o
 -14   4   2        553.76        542.66       257.86 o
 -13   4   2         28.27       -104.05       326.81 o
 -12   4   2        122.12        -25.02       274.08 o
 -11   4   2        511.38        430.69       201.67 o
 -10   4   2         28.31         39.02       155.90 o
  -9   4   2         90.08         79.15       104.81 o
  -8   4   2         55.10        112.69        98.05 o
  -7   4   2        580.99        508.87       118.56 o
  -6   4   2       2787.30       3044.22       195.66 o
  -5   4   2          2.77       -146.20       149.26 o
  -4   4   2          4.35         46.02       124.73 o
  -3   4   2      47822.88      50852.55       928.72 o
  -2   4   2        220.77        294.54        59.98 o
  -1   4   2         57.32         -8.76        42.43 o
   0   4   2         78.21         76.09        31.65 o
   1   4   2       7766.13       7899.14       175.24 o
   2   4   2       2219.49       2238.42       154.69 o
   3   4   2       3635.48       3010.57       198.47 o
   4   4   2       2109.49       1822.25       151.62 o
   5   4   2        103.14        180.16       103.56 o
   6   4   2        488.26        493.71       159.44 o
   7   4   2          2.26       -112.15       112.15 o
   8   4   2       1744.69       1599.81       187.70 o
   9   4   2       1410.41       1500.03       215.91 o
  10   4   2         15.06         29.61       182.85 o
  11   4   2         51.71        295.43       254.14 o
  12   4   2       1132.95       1867.79       495.78 o
 -14   5   2        491.20        628.46       233.40 o
 -13   5   2        304.95        269.78       194.01 o
 -12   5   2        206.62        138.88       180.61 o
 -11   5   2        599.99        588.35       223.31 o
 -10   5   2        366.36        460.64       194.91 o
  -9   5   2        689.94        642.26       143.40 o
  -8   5   2        140.53        -10.21       119.62 o
  -7   5   2          6.28        104.85       122.21 o
  -6   5   2       1837.96       1666.79       270.65 o
  -5   5   2       8309.54       7936.24       494.67 o
  -4   5   2      10699.26      10219.52       490.90 o
  -3   5   2      20327.52      21460.33       617.38 o
  -2   5   2       4241.34       4094.27       162.92 o
  -1   5   2       3203.02       3476.84       103.61 o
   0   5   2         56.08         52.98        30.10 o
   1   5   2       1108.91       1053.78        70.05 o
   2   5   2          5.59         22.92        48.65 o
   3   5   2       2686.78       2388.69       263.23 o
   4   5   2       2219.85       1760.53       226.65 o
   5   5   2       1149.54       1179.93       150.01 o
   6   5   2       9482.42       9136.67       295.29 o
   7   5   2       2008.78       1896.55       182.66 o
   8   5   2       2953.16       2953.77       311.51 o
   9   5   2       1088.18        936.46       231.82 o
  10   5   2        543.14        591.94       434.86 o
  11   5   2        602.67        553.38       293.93 o
 -14   6   2        147.50        288.21       273.57 o
 -13   6   2        161.09        206.70       263.50 o
 -12   6   2          7.05       -242.65       242.65 o
 -11   6   2        920.90        432.43       364.16 o
 -10   6   2        281.06        272.61       169.42 o
  -9   6   2         95.97        259.14       172.90 o
  -8   6   2        614.07        308.19       240.83 o
  -7   6   2         12.64       -148.50       201.59 o
  -6   6   2        852.38        571.89       198.44 o
  -5   6   2       3578.94       3284.58       328.96 o
  -4   6   2        285.04        416.24       155.54 o
  -3   6   2       2195.90       2165.18       229.86 o
  -2   6   2        247.71        313.65        94.34 o
  -1   6   2         51.47         -2.23        25.91 o
   0   6   2         43.07         31.78        84.15 o
   1   6   2        996.33        880.22        64.06 o
   2   6   2        172.84        188.19        84.00 o
   3   6   2          3.54        145.79        99.79 o
   4   6   2        141.63        140.48       116.43 o
   5   6   2       3861.61       3813.21       189.91 o
   6   6   2       3108.24       3065.04       232.97 o
   7   6   2        159.73         75.40       142.79 o
   8   6   2        245.20         -5.56       346.10 o
   9   6   2       3330.14       3493.12       361.58 o
  10   6   2        646.40        935.37       235.47 o
  11   6   2          3.06         43.49       232.16 o
 -14   7   2         11.15         56.72       292.62 o
 -13   7   2         11.43       -203.55       203.55 o
 -12   7   2         26.59         26.23       198.14 o
 -11   7   2         31.91        223.75       176.42 o
 -10   7   2        236.12        442.75       347.11 o
  -9   7   2        953.87       1282.51       345.67 o
  -8   7   2        737.53        701.80       305.65 o
  -7   7   2       7060.56       6961.47       559.64 o
  -6   7   2      11207.38      10576.15       606.63 o
  -5   7   2        252.22        613.72       196.68 o
  -4   7   2        260.56       -165.93       165.93 o
  -3   7   2        584.85        635.50       128.99 o
  -2   7   2       1459.30       1009.82       192.90 o
  -1   7   2       4815.02       3960.77       305.85 o
   0   7   2          9.00         10.14        42.89 o
   1   7   2       1103.11        694.65       236.30 o
   2   7   2          3.86         33.93        56.25 o
   3   7   2       1582.23       1230.26       139.00 o
   4   7   2          0.46         74.46       277.93 o
   5   7   2         31.68        136.46       135.28 o
   6   7   2       1969.44       1706.64       199.82 o
   7   7   2       1110.33        916.19       167.57 o
   8   7   2        478.25        608.24       217.51 o
   9   7   2         68.53        153.11       318.24 o
  10   7   2          6.00         20.11       208.12 o
 -14   8   2        598.01        838.70       345.49 o
 -13   8   2        273.59        209.53       212.08 o
 -12   8   2       1251.86       1012.90       252.62 o
 -11   8   2        340.62        577.33       212.88 o
 -10   8   2         74.94        203.56       315.85 o
  -9   8   2       1028.30        978.60       326.18 o
  -8   8   2       3140.37       2983.92       439.26 o
  -7   8   2        545.42        869.29       281.60 o
  -6   8   2        900.63        942.62       245.01 o
  -5   8   2       5954.05       5303.40       437.55 o
  -4   8   2       8056.42       8467.31       473.23 o
  -3   8   2       1600.35       1467.04       174.83 o
  -2   8   2       1311.63       1014.27       173.79 o
  -1   8   2       2529.15       2129.17       172.43 o
   0   8   2       3307.58       2711.78       312.79 o
   1   8   2         30.71        -56.57        80.14 o
   2   8   2        194.39        214.69       104.57 o
   3   8   2         47.03          8.30       104.56 o
   4   8   2       1199.14       1230.20       177.37 o
   5   8   2       1420.20       1475.31       166.15 o
   6   8   2        108.53        155.69       135.74 o
   7   8   2        175.27         11.82       145.56 o
   8   8   2         15.42        127.65       159.68 o
   9   8   2       1273.06       1837.18       418.95 o
  10   8   2        425.95        900.29       418.70 o
 -14   9   2         28.61          7.94       267.31 o
 -13   9   2        111.82        186.33       186.87 o
 -12   9   2          8.38         59.84       190.16 o
 -11   9   2          5.88        162.67       204.27 o
 -10   9   2         37.30        186.72       173.35 o
  -9   9   2        170.21        223.55       251.13 o
  -8   9   2       1184.74       1570.22       361.87 o
  -7   9   2        581.85        345.19       233.09 o
  -6   9   2        346.34        280.26       190.40 o
  -5   9   2       1719.34       2238.36       311.79 o
  -4   9   2        802.72        835.66       333.64 o
  -3   9   2          6.02       -119.04       119.04 o
  -2   9   2        780.63        819.67       199.25 o
  -1   9   2         92.32         37.11        76.45 o
   0   9   2       6376.10       5646.10       516.73 o
   1   9   2        311.95        119.61       226.89 o
   2   9   2        278.03        374.68       128.90 o
   3   9   2        306.40         89.56       113.97 o
   4   9   2        459.59        446.27       133.55 o
   5   9   2        328.98        239.68       129.24 o
   6   9   2        586.62        858.59       218.18 o
   7   9   2         22.19        187.75       371.01 o
   8   9   2        104.77        272.46       340.87 o
   9   9   2         32.96        544.13       405.34 o
 -13  10   2         11.94        674.95       375.88 o
 -12  10   2         23.69        729.50       397.14 o
 -11  10   2         24.37       -170.74       170.74 o
 -10  10   2        153.05        257.37       174.42 o
  -9  10   2        282.98        135.21       260.43 o
  -8  10   2        965.77        712.92       266.11 o
  -7  10   2        729.85       1004.43       283.48 o
  -6  10   2       1234.75       1147.93       248.77 o
  -5  10   2        583.19        551.04       189.71 o
  -4  10   2        132.65        206.70       143.02 o
  -3  10   2       1495.21       1341.29       181.40 o
  -2  10   2       1328.35       1084.26       144.87 o
  -1  10   2       3631.88       3134.08       466.06 o
   0  10   2        541.60        584.38       286.35 o
   1  10   2         87.78        -16.12       245.98 o
   2  10   2       5117.47       4698.19       510.42 o
   3  10   2      10242.73      10601.86       769.96 o
   4  10   2       6054.00       6875.26       639.05 o
   5  10   2        141.19         69.73       177.73 o
   6  10   2        201.89        572.39       226.72 o
   7  10   2        604.90        778.18       233.02 o
   8  10   2        173.44        344.54       365.64 o
 -12  11   2        109.16        548.24       326.80 o
 -11  11   2         38.76         46.87       262.16 o
 -10  11   2        457.40       -130.88       279.50 o
  -9  11   2       1841.90       1794.45       378.64 o
  -8  11   2        774.32        517.23       251.41 o
  -7  11   2        167.04        121.64       229.58 o
  -6  11   2        540.09        356.41       254.33 o
  -5  11   2        168.92         98.39       153.09 o
  -4  11   2        631.84        879.26       175.18 o
  -3  11   2        729.91        887.16       324.05 o
  -2  11   2       5659.09       6146.51       602.16 o
  -1  11   2       1518.21       1391.23       373.83 o
   0  11   2        405.71        374.30       266.39 o
   1  11   2         82.74        224.65       255.75 o
   2  11   2         27.73        -90.13       225.37 o
   3  11   2        322.25        337.02       276.76 o
   4  11   2        984.66       1396.65       384.46 o
   5  11   2       1629.34       1775.81       290.55 o
   6  11   2       1375.08       1416.32       296.39 o
   7  11   2       1229.27       1552.13       319.87 o
 -12  12   2         80.76        851.01       393.03 o
 -11  12   2        857.15        525.50       281.47 o
 -10  12   2       1223.58       1614.47       406.29 o
  -9  12   2       2169.56       2221.80       415.26 o
  -8  12   2        673.15       1065.62       765.33 o
  -7  12   2         19.17        325.82       209.20 o
  -6  12   2        115.71        -24.46       524.05 o
  -5  12   2         22.28         53.56       284.54 o
  -4  12   2        206.17        529.78       319.40 o
  -3  12   2          5.80        358.32       300.83 o
  -2  12   2        304.87         30.21       240.33 o
  -1  12   2       1566.98       1720.47       393.93 o
   0  12   2        325.29        836.36       348.33 o
   1  12   2       3590.39       4197.33       558.15 o
   2  12   2       1198.04       1506.18       366.64 o
   3  12   2        633.17        911.05       351.95 o
   4  12   2         91.83         -4.07       285.10 o
   5  12   2         78.96         73.98       259.15 o
   6  12   2         46.28        -94.60       229.27 o
 -12  13   2        519.45        654.64       387.55 o
 -11  13   2        378.24        241.78       300.71 o
 -10  13   2        591.30        759.07       375.19 o
  -9  13   2          0.32        235.36       741.30 o
  -8  13   2        115.54         21.49       183.10 o
  -7  13   2          0.85        143.78       371.51 o
  -6  13   2        185.52        780.14       377.61 o
  -5  13   2        891.78        826.80       380.45 o
  -4  13   2       2208.90       2510.95       472.60 o
  -3  13   2         90.54       -322.37       322.37 o
  -2  13   2          3.92       -168.48       254.12 o
  -1  13   2        177.59        -78.74       263.92 o
   0  13   2         10.81        510.54       291.28 o
   1  13   2        632.81        453.62       281.66 o
   2  13   2        858.72       1475.13       395.79 o
   3  13   2        833.77       1044.25       351.23 o
   4  13   2        370.41        184.43       317.91 o
   5  13   2          6.50       -344.99       344.99 o
   6  13   2        135.88        157.12       338.64 o
 -11  14   2        328.87        305.50       320.22 o
 -10  14   2        118.37         34.06       258.37 o
  -9  14   2         27.88         -5.88       428.55 o
  -8  14   2          2.81       -392.51       392.51 o
  -7  14   2        268.55        583.02       414.88 o
  -6  14   2       1621.06       1939.57       505.41 o
  -5  14   2       1841.76       1002.91       380.55 o
  -4  14   2       1014.29        492.65       340.21 o
  -3  14   2         88.86         56.22       299.99 o
  -2  14   2        142.89       -153.19       313.29 o
  -1  14   2       1385.45       1709.34       395.42 o
   0  14   2        476.12        475.58       279.75 o
   1  14   2        912.59        925.94       386.92 o
   2  14   2         13.73        415.56       330.31 o
   3  14   2         18.56        793.75       354.93 o
   4  14   2        250.52         54.64       320.69 o
  -7  15   2        131.09        191.61       355.96 o
  -6  15   2         29.69        307.83       386.16 o
  -5  15   2        111.62         96.46       361.19 o
  -4  15   2          0.72       -206.02       356.88 o
  -3  15   2        162.87        575.23       317.14 o
  -2  15   2          5.18       -341.99       341.99 o
  -1  15   2         27.12       -225.52       327.68 o
   0  15   2        174.42        174.60       343.31 o
   1  15   2        409.10        334.23       340.47 o
   2  15   2        123.70       -153.27       340.74 o
  -1 -15   3         16.73         86.93       311.54 o
   0 -15   3         43.31        634.19       441.24 o
   1 -15   3        148.71        -58.46       298.31 o
   2 -15   3       2144.12       2026.69       447.96 o
   3 -15   3       1024.55        643.02       391.49 o
   4 -15   3        589.40        625.32       386.25 o
   5 -15   3          4.48        468.96       391.77 o
   6 -15   3        145.04        -80.44       325.76 o
   7 -15   3          5.57        -82.83       322.38 o
  -4 -14   3          8.94        389.52       336.89 o
  -3 -14   3          0.45       -281.26       307.83 o
  -2 -14   3          6.93        830.32       397.58 o
  -1 -14   3        817.35        214.95       323.60 o
   0 -14   3         76.82        148.62       331.93 o
   1 -14   3        312.28       1172.33       417.56 o
   2 -14   3        201.15        -22.67       290.62 o
   3 -14   3        281.74       -323.45       323.45 o
   4 -14   3         74.25       -392.37       392.37 o
   5 -14   3        109.52        207.80       299.97 o
   6 -14   3       1445.58        195.17       292.00 o
   7 -14   3       2270.22       3336.29       612.02 o
   8 -14   3        918.24        328.80       350.67 o
   9 -14   3        224.74        399.87       377.46 o
  10 -14   3         10.80         -8.19       318.98 o
  11 -14   3         24.88       -339.29       342.08 o
  -5 -13   3        255.96        269.13       319.52 o
  -4 -13   3         53.66        378.81       305.29 o
  -3 -13   3          7.53        294.13       335.27 o
  -2 -13   3         51.38        -71.80       287.84 o
  -1 -13   3        370.66        949.13       384.66 o
   0 -13   3        543.99       1185.49       392.65 o
   1 -13   3       2265.60       2473.65       499.00 o
   2 -13   3       2815.74       3043.03       496.31 o
   3 -13   3       3252.56       3802.29       571.60 o
   4 -13   3       2383.50       2270.00       453.64 o
   5 -13   3        816.80        452.00       331.97 o
   6 -13   3        714.78       1136.00       408.47 o
   7 -13   3         32.79        627.66       243.49 o
   8 -13   3         13.24       -250.56       250.56 o
   9 -13   3        124.79        502.98       256.20 o
  10 -13   3          0.28        -26.09       229.98 o
  11 -13   3         39.09       -319.33       319.33 o
  -8 -12   3         18.67        627.89       420.22 o
  -7 -12   3          0.03       -364.34       364.34 o
  -6 -12   3        107.12       -263.84       281.59 o
  -5 -12   3          8.10       -145.66       284.55 o
  -4 -12   3        342.46         39.97       257.77 o
  -3 -12   3        199.56         67.58       318.65 o
  -2 -12   3        313.53        724.02       369.56 o
  -1 -12   3          1.10        535.67       257.62 o
   0 -12   3         85.18        902.06       366.78 o
   1 -12   3          0.90        -92.76       255.59 o
   2 -12   3        919.30       1033.48       312.60 o
   3 -12   3        980.72        720.71       310.66 o
   4 -12   3         53.82        208.60       269.48 o
   5 -12   3        921.96       1267.10       220.28 o
   6 -12   3        323.87        225.96       177.20 o
   7 -12   3        292.39        531.74       529.16 o
   8 -12   3        138.71        341.83       394.78 o
   9 -12   3        269.50         47.74       214.53 o
  10 -12   3        501.84        554.37       698.77 o
  11 -12   3        479.86        254.40       323.81 o
  -8 -11   3          2.15        -11.95       237.21 o
  -7 -11   3         86.86       -149.67       322.71 o
  -6 -11   3        882.31       1322.06       395.04 o
  -5 -11   3        828.00        504.40       285.83 o
  -4 -11   3        181.20          0.73       291.18 o
  -3 -11   3        128.21         -4.49       270.51 o
  -2 -11   3        163.75        214.08       263.03 o
  -1 -11   3        942.46       1210.08       348.41 o
   0 -11   3         26.52        -13.59       260.87 o
   1 -11   3         35.14        525.57       311.08 o
   2 -11   3        344.94        255.62       252.69 o
   3 -11   3        908.81        878.30       178.41 o
   4 -11   3       3052.49       2931.59       585.37 o
   5 -11   3       1667.19       1734.96       375.36 o
   6 -11   3       5112.20       5179.23       400.07 o
   7 -11   3       9550.99       8925.51       533.97 o
   8 -11   3       4573.27       4738.43       419.32 o
   9 -11   3       2948.19       2989.38       522.49 o
  10 -11   3        240.23        252.73       287.01 o
  11 -11   3         48.37        -52.55       291.08 o
  12 -11   3        319.21       -254.46       363.85 o
  -8 -10   3        329.34        536.53       245.89 o
  -7 -10   3         22.53        109.17       176.17 o
  -6 -10   3         55.61        288.36       346.80 o
  -5 -10   3         88.30        155.16       166.33 o
  -4 -10   3       2814.46       3353.73       299.86 o
  -3 -10   3       3380.89       3133.80       470.51 o
  -2 -10   3       4020.80       4492.77       524.86 o
  -1 -10   3          6.04        539.04       302.77 o
   0 -10   3        429.14        188.36       238.57 o
   1 -10   3       1601.85       1717.62       381.68 o
   2 -10   3        444.74        725.80       156.34 o
   3 -10   3       1460.79       1622.25       211.48 o
   4 -10   3        665.98        807.53       192.75 o
   5 -10   3        235.22        478.91       182.04 o
   6 -10   3         66.91        -29.87       172.21 o
   7 -10   3        938.13       1320.75       754.84 o
   8 -10   3        125.48        196.08       269.35 o
   9 -10   3        123.65        566.23       312.21 o
  10 -10   3        304.47        331.99       213.85 o
  11 -10   3        661.00        966.71       254.58 o
  12 -10   3         94.14         38.65       334.40 o
 -10  -9   3         75.70       -193.95       214.56 o
  -9  -9   3          4.02        264.54       225.21 o
  -8  -9   3         36.07        493.08       191.75 o
  -7  -9   3        339.00        307.07       154.04 o
  -6  -9   3        219.63        281.22       150.17 o
  -5  -9   3        678.21        943.52       185.42 o
  -4  -9   3         32.98        -94.52       133.10 o
  -3  -9   3          4.68        199.12       147.15 o
  -2  -9   3          1.90       -236.79       236.79 o
  -1  -9   3         73.99       -245.36       245.36 o
   0  -9   3       1285.63        585.30       437.41 o
   1  -9   3       4453.09       4110.22       217.96 o
   2  -9   3        179.24        108.47        66.46 o
   3  -9   3          4.83         84.73       195.77 o
   4  -9   3       3516.90       3481.76       450.18 o
   5  -9   3       1260.00        945.33       214.12 o
   6  -9   3        981.96        796.80       169.06 o
   7  -9   3       1160.04       1051.05       237.41 o
   8  -9   3        264.07        156.92       165.91 o
   9  -9   3         15.39          0.67       265.75 o
  10  -9   3        444.52        528.79       271.96 o
  11  -9   3       1411.80       1125.50       252.93 o
  12  -9   3        656.47        827.28       427.95 o
 -11  -8   3       1463.30       1875.04       439.94 o
 -10  -8   3        597.61       1079.17       353.54 o
  -9  -8   3          9.28       -181.97       181.97 o
  -8  -8   3       1438.28       1799.99       217.07 o
  -7  -8   3         62.59        134.27       173.50 o
  -6  -8   3        706.57        630.78       178.09 o
  -5  -8   3        893.51       1132.60       203.76 o
  -4  -8   3       7745.67       8477.64       420.69 o
  -3  -8   3       4350.81       4698.94       305.72 o
  -2  -8   3       4824.46       4989.50       475.81 o
  -1  -8   3       3831.13       3743.19       425.39 o
   0  -8   3          1.95        103.92       108.44 o
   1  -8   3       1194.49       1244.31       142.62 o
   2  -8   3       2253.50       2151.53       196.61 o
   3  -8   3       5402.60       5347.68       309.77 o
   4  -8   3       2091.25       1562.01       224.31 o
   5  -8   3       1528.42       1429.04       295.15 o
   6  -8   3       4541.92       4470.61       659.57 o
   7  -8   3        668.43        836.16       186.17 o
   8  -8   3       1428.15       1568.50       331.69 o
   9  -8   3        759.41        805.86       205.81 o
  10  -8   3       5619.25       5254.79       508.74 o
  11  -8   3        404.53        590.81       284.58 o
  12  -8   3       1150.66       1242.96       438.09 o
 -11  -7   3       1608.95       1738.64       396.52 o
 -10  -7   3        920.61        833.87       274.20 o
  -9  -7   3       1266.88       1022.28       381.34 o
  -8  -7   3        287.50        251.00       155.52 o
  -7  -7   3        575.44        302.29       164.36 o
  -6  -7   3        861.90        849.59       138.72 o
  -5  -7   3        102.03         20.68       138.54 o
  -4  -7   3       2271.72       2362.47       230.97 o
  -3  -7   3       6055.35       5843.57       315.52 o
  -2  -7   3       4247.36       3726.14       250.44 o
  -1  -7   3       8673.56       7616.96       529.79 o
   0  -7   3       7908.28       7001.78       509.80 o
   1  -7   3       7520.42       7819.94       530.20 o
   2  -7   3       2452.99       2412.67       321.27 o
   3  -7   3       4569.81       5025.82       307.14 o
   4  -7   3        654.43        380.48       184.68 o
   5  -7   3       1034.68       1037.71       251.70 o
   6  -7   3         89.05       -207.25       207.25 o
   7  -7   3       1938.42       2125.09       259.86 o
   8  -7   3          4.50         -9.08       369.78 o
   9  -7   3        598.18        412.11       188.21 o
  10  -7   3        579.99        182.15       165.02 o
  11  -7   3         67.04        965.83       438.43 o
  12  -7   3        323.09       1158.61       418.01 o
 -11  -6   3        119.24         13.44       210.51 o
 -10  -6   3         66.48         60.43       228.40 o
  -9  -6   3         13.95        -83.28       257.62 o
  -8  -6   3        360.31        273.85       158.00 o
  -7  -6   3       7341.98       7223.78       339.60 o
  -6  -6   3       1102.90       1123.34       113.77 o
  -5  -6   3       1022.25        890.83        87.54 o
  -4  -6   3       2700.85       2502.11       123.53 o
  -3  -6   3        105.23         88.29       117.01 o
  -2  -6   3       2431.37       1784.22       125.77 o
  -1  -6   3       1412.41        997.58       224.57 o
   0  -6   3       1322.14       1014.63       226.25 o
   1  -6   3       6887.00       7003.91       450.70 o
   2  -6   3      35312.91      34956.31       875.39 o
   3  -6   3      16770.84      18425.33       511.86 o
   4  -6   3       3207.16       3330.67       336.49 o
   5  -6   3        392.60        239.62       170.60 o
   6  -6   3        138.63          3.53       198.44 o
   7  -6   3        836.22        734.90       247.47 o
   8  -6   3        775.80        683.61       201.30 o
   9  -6   3        489.85        347.17       163.76 o
  10  -6   3        514.30        537.87       185.53 o
  11  -6   3          5.80        -46.27       270.78 o
  12  -6   3         43.07       -344.15       388.38 o
  13  -6   3        928.73       1150.49       354.78 o
 -12  -5   3         58.52       -122.66       252.70 o
 -11  -5   3        414.93        640.12       312.49 o
 -10  -5   3         64.77       -252.16       252.16 o
  -9  -5   3          9.30         64.23       149.68 o
  -8  -5   3          9.69       -115.25       115.25 o
  -7  -5   3        182.50        274.22        85.85 o
  -6  -5   3       1325.22       1235.31       116.08 o
  -5  -5   3        832.65        866.82        91.58 o
  -4  -5   3         45.12         21.20        63.42 o
  -3  -5   3      15967.08      15330.20       261.06 o
  -2  -5   3       6177.62       5417.62       194.92 o
  -1  -5   3       2594.64       1690.11       340.40 o
   0  -5   3       5944.96       5091.03       359.06 o
   1  -5   3        812.71        754.76       122.64 o
   2  -5   3      30058.56      30810.59       585.93 o
   3  -5   3      16418.87      16608.65       618.14 o
   4  -5   3      13685.54      13789.25       589.66 o
   5  -5   3       3112.62       2889.97       314.54 o
   6  -5   3       3780.53       3504.64       337.22 o
   7  -5   3       4069.72       4192.47       389.61 o
   8  -5   3         12.48        -76.77       181.05 o
   9  -5   3        193.07        409.21       192.51 o
  10  -5   3        596.66        725.73       199.81 o
  11  -5   3        449.24        375.89       302.16 o
  12  -5   3         14.78        362.58       337.38 o
  13  -5   3        349.86        520.70       257.75 o
 -12  -4   3        113.07        619.95       294.16 o
 -11  -4   3         64.98          1.39       242.47 o
 -10  -4   3        210.95        181.18       205.27 o
  -9  -4   3         27.62       -120.13       120.13 o
  -8  -4   3       2004.86       2236.49       197.41 o
  -7  -4   3       3376.44       3303.32       205.65 o
  -6  -4   3       2172.92       1758.91       115.87 o
  -5  -4   3          9.78        -36.51        62.66 o
  -4  -4   3          9.54          3.23        57.07 o
  -3  -4   3       3979.56       3764.22       114.34 o
  -2  -4   3         51.23         51.18        33.10 o
  -1  -4   3         82.23        110.28        51.84 o
   0  -4   3       3651.51       4093.89       309.75 o
   1  -4   3       2406.25       2003.30       195.42 o
   2  -4   3      59911.93      60622.13      1383.07 o
   3  -4   3       4359.81       4993.78       338.84 o
   4  -4   3       2115.53       2193.96       257.08 o
   5  -4   3       1323.21       1453.51       231.52 o
   6  -4   3          6.89       -162.66       168.70 o
   7  -4   3        148.38        502.02       211.19 o
   8  -4   3        244.24        350.12       200.98 o
   9  -4   3         42.22        -59.75       161.42 o
  10  -4   3        603.46        574.44       175.60 o
  11  -4   3       1261.17       1929.27       444.99 o
  12  -4   3         66.77        218.11       382.29 o
  13  -4   3        211.32        288.78       322.75 o
 -12  -3   3        243.21        555.82       303.10 o
 -11  -3   3        462.22        332.50       175.67 o
 -10  -3   3       2468.83       2258.36       269.80 o
  -9  -3   3       1205.76       1255.89       163.50 o
  -8  -3   3       2302.38       2228.54       196.03 o
  -7  -3   3       1642.18       1680.26       153.15 o
  -6  -3   3       4976.90       5166.65       187.91 o
  -5  -3   3        267.85        146.10        64.82 o
  -4  -3   3       5393.45       5067.41       161.39 o
  -3  -3   3       3663.74       3790.41       119.05 o
  -2  -3   3       2347.92       2522.25       103.62 o
  -1  -3   3         78.28        164.84        53.50 o
   0  -3   3      53775.11      56927.89       613.81 o
   1  -3   3      34472.18      35358.06       497.77 o
   2  -3   3       2958.91       3027.69       246.60 o
   3  -3   3      13448.02      13303.82       494.24 o
   4  -3   3        510.09        716.77       174.80 o
   5  -3   3        389.00        479.45       160.08 o
   6  -3   3          2.02       -159.52       159.52 o
   7  -3   3       1064.71        907.27       229.10 o
   8  -3   3        829.22        628.39       217.42 o
   9  -3   3       2902.11       2705.85       277.32 o
  10  -3   3          9.21       -152.61       152.61 o
  11  -3   3        654.03        870.30       341.37 o
  12  -3   3        915.84        909.22       265.09 o
  13  -3   3         42.24        -61.12       239.58 o
 -13  -2   3          7.73        374.38       279.10 o
 -12  -2   3        241.98        216.43       180.92 o
 -11  -2   3       1024.47       1013.24       206.74 o
 -10  -2   3        459.62        478.12       228.42 o
  -9  -2   3       3776.25       3810.19       225.13 o
  -8  -2   3       3472.05       3346.27       216.00 o
  -7  -2   3       4920.50       4671.44       229.84 o
  -6  -2   3      10067.35       9522.91       288.05 o
  -5  -2   3       1495.80       1619.50       105.62 o
  -4  -2   3       9570.44       9459.90       214.08 o
  -3  -2   3       3222.62       3193.08       103.63 o
  -2  -2   3      11008.81      10462.06       246.20 o
  -1  -2   3        939.96        927.21        39.20 o
   0  -2   3         44.82        110.56        42.75 o
   1  -2   3      19086.70      19473.44       270.19 o
   2  -2   3       8402.22       8526.92       364.55 o
   3  -2   3       4238.36       3714.21       274.30 o
   4  -2   3       3996.65       3809.37       287.54 o
   5  -2   3      13656.58      13926.30       564.96 o
   6  -2   3      15175.14      16082.78       648.03 o
   7  -2   3      13083.50      13283.06       619.19 o
   8  -2   3       3875.74       4375.52       407.92 o
   9  -2   3        569.82        411.05       173.95 o
  10  -2   3          1.01       -108.57       158.63 o
  11  -2   3         79.83         13.21       195.62 o
  12  -2   3        109.69        331.17       213.78 o
  13  -2   3         31.37         38.28       205.28 o
 -14  -1   3        290.87        245.77       320.30 o
 -13  -1   3        220.56         18.18       174.11 o
 -12  -1   3       1553.26       1707.32       287.19 o
 -11  -1   3       4633.73       4055.57       374.79 o
 -10  -1   3       2063.28       2005.46       269.38 o
  -9  -1   3       1747.41       1612.48       154.88 o
  -8  -1   3       3514.87       3292.78       188.89 o
  -7  -1   3       1478.94       1524.86       116.99 o
  -6  -1   3       4435.99       4614.24       194.59 o
  -5  -1   3        918.78       1006.51        99.45 o
  -4  -1   3        242.06        133.66        54.05 o
  -3  -1   3       1202.60       1155.16        72.54 o
  -2  -1   3         33.68         56.40        30.77 o
  -1  -1   3       2725.54       3119.28        53.06 o
   0  -1   3       4117.85       4755.00        88.29 o
   1  -1   3      34265.61      39022.60       450.97 o
   2  -1   3       5352.88       6212.25       311.00 o
   3  -1   3         49.62        107.54       129.70 o
   4  -1   3        117.72        188.30       140.63 o
   5  -1   3        135.97        210.50       140.21 o
   6  -1   3        966.42       1169.31       248.75 o
   7  -1   3       1697.52       1721.55       272.33 o
   8  -1   3         80.63        171.16       200.18 o
   9  -1   3       1318.91       1392.30       224.46 o
  10  -1   3        675.43        643.45       174.02 o
  11  -1   3       2192.71       1682.06       332.07 o
  12  -1   3        361.42        545.61       392.69 o
  13  -1   3          3.87       -129.15       303.16 o
 -14   0   3         74.41        558.13       287.96 o
 -13   0   3        520.67        169.53       185.78 o
 -12   0   3       1926.91       1989.22       629.13 o
 -11   0   3       1748.50       1516.12       248.43 o
 -10   0   3         74.87         84.15       194.96 o
  -9   0   3        202.42        157.18        99.33 o
  -8   0   3        899.43        841.00       118.26 o
  -7   0   3       4206.33       4437.14       183.35 o
  -6   0   3        938.79        897.94        89.74 o
  -5   0   3       3629.87       3599.23       128.15 o
  -4   0   3        504.66        416.79        62.41 o
  -3   0   3        153.32        332.61        70.34 o
  -2   0   3       8892.85      10379.39       124.15 o
  -1   0   3       4237.84       4858.94        61.19 o
   0   0   3      17413.00      19409.45       270.34 o
   1   0   3       4143.05       4808.99       169.17 o
   2   0   3      10536.16      11553.07       409.99 o
   3   0   3         58.02        156.05       134.49 o
   4   0   3        737.62        898.95       175.75 o
   5   0   3        453.42        374.08       148.55 o
   6   0   3        245.44        151.42       161.77 o
   7   0   3        179.02        358.44       199.59 o
   8   0   3       5547.55       5339.30       447.41 o
   9   0   3       4039.42       3750.90       271.44 o
  10   0   3       2087.77       1921.87       212.42 o
  11   0   3        674.79        763.06       239.62 o
  12   0   3        204.80         65.00       205.31 o
  13   0   3         73.73        -29.04       302.42 o
 -14   1   3          2.35       -360.22       360.22 o
 -13   1   3          0.71         60.85       186.38 o
 -12   1   3        612.56        600.32       299.08 o
 -11   1   3          0.15         58.26       173.78 o
 -10   1   3       4124.26       3934.06       356.03 o
  -9   1   3       1940.24       2133.01       156.62 o
  -8   1   3      15986.67      16031.71       355.33 o
  -7   1   3        560.94        546.53        84.53 o
  -6   1   3        873.70        724.28        81.72 o
  -5   1   3         14.40         57.36        45.97 o
  -4   1   3         64.90         -3.63        40.74 o
  -3   1   3       5080.74       5761.61       170.30 o
  -2   1   3       6842.37       7061.60       109.69 o
  -1   1   3        331.03        276.87        26.69 o
   0   1   3       7865.93       8886.71       115.03 o
   1   1   3      16719.30      17857.22       413.43 o
   2   1   3       1323.29       1523.48       111.09 o
   3   1   3        250.15        203.74        76.21 o
   4   1   3       4746.38       5216.63       367.01 o
   5   1   3       1571.67       1487.30       160.05 o
   6   1   3       3762.84       3210.30       236.06 o
   7   1   3        435.41        377.69       195.15 o
   8   1   3       1643.71       1789.13       257.55 o
   9   1   3        192.64        -47.78       125.12 o
  10   1   3        496.39        471.73       165.56 o
  11   1   3         29.91       -162.98       197.01 o
  12   1   3        335.49        307.80       716.84 o
  13   1   3          0.65       -131.96       309.95 o
 -14   2   3        329.31        118.83       207.70 o
 -13   2   3         18.35        -13.69       472.50 o
 -12   2   3        764.81        503.14       219.10 o
 -11   2   3        893.27       1199.08       301.74 o
 -10   2   3        169.63        -84.57       178.14 o
  -9   2   3          2.18        -25.62       103.77 o
  -8   2   3          7.30         72.47        77.93 o
  -7   2   3        536.27        514.31        88.15 o
  -6   2   3        274.14        208.98        54.02 o
  -5   2   3       7218.01       7403.43       174.53 o
  -4   2   3       6036.63       6369.86       154.77 o
  -3   2   3      20963.23      24714.67       406.64 o
  -2   2   3       1085.95       1239.00        59.54 o
  -1   2   3       5264.19       5635.20       135.61 o
   0   2   3       3216.35       3615.45       137.78 o
   1   2   3        711.03        682.82        73.13 o
   2   2   3       3551.69       3874.68       138.45 o
   3   2   3       5072.03       5102.49       224.02 o
   4   2   3       5813.22       5715.93       403.22 o
   5   2   3       5963.62       5748.78       445.16 o
   6   2   3       1981.83       1448.16       294.19 o
   7   2   3        150.48        101.18       152.97 o
   8   2   3       3380.65       2740.92       279.98 o
   9   2   3        700.10        695.12       193.97 o
  10   2   3       1391.14       1342.29       207.32 o
  11   2   3        556.28        360.98       201.47 o
  12   2   3          6.10         -4.39       399.20 o
 -14   3   3        165.92         57.18       242.72 o
 -13   3   3        222.48        525.06       224.14 o
 -12   3   3        184.93        393.84       319.34 o
 -11   3   3        949.80        825.63       233.93 o
 -10   3   3        169.12        214.16       171.22 o
  -9   3   3         28.30         78.70        95.44 o
  -8   3   3         19.58        -51.26        82.86 o
  -7   3   3       1400.06       1358.92       125.55 o
  -6   3   3         46.14         12.53        51.02 o
  -5   3   3         35.44        -59.46        59.46 o
  -4   3   3       2554.66       2773.17       125.33 o
  -3   3   3      10234.25      10978.15       269.05 o
  -2   3   3         21.61        -36.32        38.50 o
  -1   3   3       9220.94       8937.91       175.40 o
   0   3   3       3480.23       3943.43       121.84 o
   1   3   3        886.14        729.13        94.27 o
   2   3   3      13569.24      13877.92       355.21 o
   3   3   3       9918.62      10513.10       342.32 o
   4   3   3       2563.64       2496.21       196.72 o
   5   3   3         16.65        136.67       134.90 o
   6   3   3       1085.45       1117.16       210.98 o
   7   3   3         38.57         48.67       161.37 o
   8   3   3          0.45        147.22       130.17 o
   9   3   3        412.58        512.84       148.18 o
  10   3   3         15.48        -28.35       146.27 o
  11   3   3          8.60        302.74       247.37 o
  12   3   3        452.29        702.94       406.21 o
 -14   4   3        139.98        155.77       198.76 o
 -13   4   3         30.00         70.56       349.38 o
 -12   4   3         42.18        -61.26       233.03 o
 -11   4   3        303.09        294.53       165.96 o
 -10   4   3       1065.09        900.00       279.44 o
  -9   4   3        753.40        644.38       118.69 o
  -8   4   3          7.78        -37.46       100.29 o
  -7   4   3       1406.23       1286.89       177.09 o
  -6   4   3         74.71        121.83       118.89 o
  -5   4   3      12996.90      13525.61       401.08 o
  -4   4   3       2297.30       2159.87       407.19 o
  -3   4   3      17941.73      18306.36       336.69 o
  -2   4   3          8.78        161.93       102.47 o
  -1   4   3        441.50        501.97        56.42 o
   0   4   3       6787.96       5971.17       132.46 o
   1   4   3       3338.95       3463.36       122.00 o
   2   4   3      11649.43      11940.33       333.15 o
   3   4   3        199.74        207.84        90.82 o
   4   4   3        505.59        497.48       144.74 o
   5   4   3        776.21        783.75       136.95 o
   6   4   3       1024.92       1167.16       260.69 o
   7   4   3       1030.12       1043.06       210.53 o
   8   4   3        152.08        208.75       122.54 o
   9   4   3        172.51       -126.67       138.77 o
  10   4   3        440.28        471.58       290.91 o
  11   4   3         17.89        491.91       326.84 o
 -14   5   3        915.67        701.82       237.84 o
 -13   5   3         26.36        266.92       244.26 o
 -12   5   3        221.25         39.00       301.79 o
 -11   5   3        429.67        305.10       293.24 o
 -10   5   3        120.30       -217.91       217.91 o
  -9   5   3        277.88        208.22       263.71 o
  -8   5   3        312.78        249.52       150.18 o
  -7   5   3        173.08         57.82       132.64 o
  -6   5   3       1710.60       1830.39       203.47 o
  -5   5   3       5066.95       5192.98       400.38 o
  -4   5   3       8248.23       9327.31       467.82 o
  -3   5   3       2281.66       2161.93       217.71 o
  -2   5   3       2572.20       2654.59       204.41 o
  -1   5   3       2137.30       1997.96        87.24 o
   0   5   3        609.22        557.09        51.65 o
   1   5   3        997.93        954.37        77.12 o
   2   5   3       6034.89       5521.61       187.40 o
   3   5   3       5774.12       5491.31       233.40 o
   4   5   3       5774.56       5328.95       249.31 o
   5   5   3       1213.55       1180.71       159.62 o
   6   5   3       2500.03       2492.03       279.71 o
   7   5   3       1796.20       1790.56       186.52 o
   8   5   3        964.66        708.38       197.31 o
   9   5   3        319.68        274.75       211.68 o
  10   5   3        276.07        376.17       206.40 o
  11   5   3        259.26        291.14       273.28 o
 -14   6   3        390.48        341.50       271.46 o
 -13   6   3        113.38        -71.82       179.28 o
 -12   6   3          0.61         17.49       360.48 o
 -11   6   3        812.16        835.65       213.74 o
 -10   6   3         11.83       -177.31       177.31 o
  -9   6   3        213.09        412.59       195.80 o
  -8   6   3       1682.61       1637.77       237.32 o
  -7   6   3          3.87        227.94       138.12 o
  -6   6   3        272.29        518.53       206.80 o
  -5   6   3       5786.06       5375.99       407.77 o
  -4   6   3         19.69        182.63       155.17 o
  -3   6   3        309.59        256.55       120.05 o
  -2   6   3        951.11       1063.15       126.55 o
  -1   6   3       4412.83       3959.49       123.00 o
   0   6   3       4104.19       3672.40       172.71 o
   1   6   3       4873.00       4397.39       140.85 o
   2   6   3        580.03        532.00        94.63 o
   3   6   3         17.04         34.62       119.00 o
   4   6   3        329.51        221.18       108.81 o
   5   6   3       1931.94       1871.22       206.96 o
   6   6   3       1855.12       1902.80       192.78 o
   7   6   3        376.91        248.74       153.00 o
   8   6   3        690.95        677.99       214.54 o
   9   6   3       1313.20       1847.71       288.59 o
  10   6   3         15.82        -47.24       179.70 o
  11   6   3        284.73        253.09       277.39 o
 -14   7   3        314.35       1009.09       370.67 o
 -13   7   3       1325.38       1586.05       297.18 o
 -12   7   3       3497.10       3041.17       360.27 o
 -11   7   3       4612.18       4559.67       493.48 o
 -10   7   3       2775.86       2841.52       399.45 o
  -9   7   3        285.82        392.55       205.61 o
  -8   7   3       2086.45       2082.06       337.09 o
  -7   7   3       4199.05       3982.16       423.42 o
  -6   7   3       4053.70       3633.53       378.46 o
  -5   7   3       2274.67       2596.50       320.29 o
  -4   7   3      13722.52      13972.49       591.65 o
  -3   7   3       2359.65       2324.83       305.89 o
  -2   7   3        450.75        389.94       170.12 o
  -1   7   3       9004.74       8501.94       179.65 o
   0   7   3      12168.62      11996.76       468.80 o
   1   7   3      12035.68      10805.24       453.31 o
   2   7   3        160.42        198.35        62.99 o
   3   7   3       2532.54       2169.57       200.35 o
   4   7   3        661.28        595.48       134.85 o
   5   7   3         26.69        181.67       119.52 o
   6   7   3          0.64        -21.96       118.45 o
   7   7   3        114.56        166.86       169.36 o
   8   7   3          7.32        446.11       471.66 o
   9   7   3         68.20        249.45       193.91 o
  10   7   3       1120.22       1512.93       303.71 o
 -14   8   3         24.14        177.02       248.96 o
 -13   8   3        293.78        138.82       205.52 o
 -12   8   3         12.22        107.49       199.60 o
 -11   8   3        363.01        376.16       223.88 o
 -10   8   3        319.03        270.63       209.93 o
  -9   8   3       2062.28       1784.43       246.26 o
  -8   8   3       2011.62       2259.52       370.67 o
  -7   8   3        896.24       1281.43       291.08 o
  -6   8   3        525.96        591.14       224.78 o
  -5   8   3        703.60        842.80       220.83 o
  -4   8   3        231.60        336.53       150.65 o
  -3   8   3        935.33        564.41       192.31 o
  -2   8   3       1071.51        962.69       139.67 o
  -1   8   3       8240.09       7843.43       212.57 o
   0   8   3       1903.32       1712.49       102.87 o
   1   8   3          4.81        -21.00       120.16 o
   2   8   3          2.26         34.36        98.87 o
   3   8   3         90.20        -49.72       140.16 o
   4   8   3       1880.75       1678.80       173.01 o
   5   8   3        296.82        254.39       122.60 o
   6   8   3          2.45        131.97       124.11 o
   7   8   3        445.21        619.28       152.30 o
   8   8   3         31.76        -83.54       298.02 o
   9   8   3        213.06        248.53       336.10 o
  10   8   3        659.05        425.50       372.89 o
 -14   9   3          7.86        -66.48       269.19 o
 -13   9   3         39.18        303.20       243.91 o
 -12   9   3          5.90        -67.47       178.51 o
 -11   9   3        279.98        204.58       345.14 o
 -10   9   3         36.93        374.13       180.35 o
  -9   9   3        260.13        289.33       168.86 o
  -8   9   3        234.15        508.43       168.98 o
  -7   9   3         27.04        388.67       208.85 o
  -6   9   3       1057.34       1292.05       270.95 o
  -5   9   3        146.93        246.67       164.30 o
  -4   9   3       4095.88       4056.13       284.96 o
  -3   9   3        569.47        647.81       165.50 o
  -2   9   3       5018.17       4738.41       348.00 o
  -1   9   3       3016.13       2916.49       181.83 o
   0   9   3        455.29        417.96        97.00 o
   1   9   3         55.91         -6.61       222.86 o
   2   9   3        231.20        232.47       110.66 o
   3   9   3         33.91        337.49       259.52 o
   4   9   3        180.37        102.85       252.09 o
   5   9   3         38.17        116.42       368.57 o
   6   9   3        459.07        605.74       256.74 o
   7   9   3        515.03        562.87       212.93 o
   8   9   3        450.08         91.31       309.57 o
   9   9   3          7.15       -324.97       394.47 o
 -13  10   3        931.61        432.11       319.75 o
 -12  10   3        434.05        606.77       351.35 o
 -11  10   3       1426.20       1388.62       360.83 o
 -10  10   3       3184.95       3119.25       490.34 o
  -9  10   3       4382.59       4631.41       546.52 o
  -8  10   3       4320.95       4405.23       504.02 o
  -7  10   3        707.74        501.37       230.29 o
  -6  10   3        721.29        689.60       254.12 o
  -5  10   3       2806.84       2564.69       269.44 o
  -4  10   3       1404.97       1506.65       210.91 o
  -3  10   3        379.30        396.29       245.62 o
  -2  10   3       7176.27       7130.84       309.71 o
  -1  10   3       1139.26       1315.79       352.52 o
   0  10   3          6.32        -32.85       236.89 o
   1  10   3        120.99         21.97       228.15 o
   2  10   3        396.14        654.95       323.54 o
   3  10   3         79.65        202.91       238.93 o
   4  10   3       1754.44       1879.59       367.78 o
   5  10   3         14.51        240.87       321.44 o
   6  10   3        690.58       1212.00       275.71 o
   7  10   3        672.49        903.62       270.07 o
   8  10   3          0.40        454.07       356.51 o
 -12  11   3        292.31        883.70       358.69 o
 -11  11   3        109.63        300.15       287.12 o
 -10  11   3         39.28        -84.10       284.24 o
  -9  11   3         57.10       -110.19       213.79 o
  -8  11   3         36.18        -98.99       265.06 o
  -7  11   3          2.58       -177.72       223.14 o
  -6  11   3       1919.50       2061.42       254.75 o
  -5  11   3        410.35        339.98       164.16 o
  -4  11   3          9.52        -22.10       284.70 o
  -3  11   3         85.16       -319.33       319.33 o
  -2  11   3        426.97        556.07       283.16 o
  -1  11   3         88.00       -275.73       283.81 o
   0  11   3         18.28        -13.42       228.90 o
   1  11   3        531.62        996.40       324.03 o
   2  11   3       4657.14       5089.51       564.51 o
   3  11   3       6531.58       7238.59       689.32 o
   4  11   3       1171.78       1243.43       354.75 o
   5  11   3          0.88        244.58       205.91 o
   6  11   3          0.53         78.86       264.31 o
   7  11   3         43.81        251.70       415.58 o
 -12  12   3        127.08        251.13       300.17 o
 -11  12   3          4.42         77.93       298.85 o
 -10  12   3        151.88        378.03       299.05 o
  -9  12   3          4.06         -5.28       264.49 o
  -8  12   3         49.77        251.98       223.24 o
  -7  12   3        396.74        108.97       242.95 o
  -6  12   3        113.85        338.01       179.99 o
  -5  12   3       1170.49       1574.21       458.40 o
  -4  12   3       1022.77       1679.04       419.15 o
  -3  12   3       3197.22       3351.24       516.76 o
  -2  12   3       1701.97       1489.89       383.57 o
  -1  12   3       2913.27       3673.68       501.23 o
   0  12   3        340.94        514.78       309.45 o
   1  12   3       2959.45       3432.27       485.66 o
   2  12   3        235.33        574.61       306.19 o
   3  12   3        483.92        589.41       280.02 o
   4  12   3         20.27        237.22       291.51 o
   5  12   3        552.53        767.18       280.07 o
   6  12   3        298.03        336.84       327.15 o
 -12  13   3         12.52        -83.66       315.60 o
 -11  13   3         77.53       -129.74       277.77 o
 -10  13   3         32.92        -96.90       263.63 o
  -9  13   3        118.38        469.61       542.80 o
  -8  13   3        314.52        115.18       344.33 o
  -7  13   3        190.93        123.97       355.70 o
  -6  13   3        431.63       1497.85       458.36 o
  -5  13   3        382.63        452.83       350.89 o
  -4  13   3       1160.02        930.31       343.00 o
  -3  13   3        848.06        548.53       298.45 o
  -2  13   3         42.53         91.77       276.20 o
  -1  13   3         50.02        470.90       322.48 o
   0  13   3         15.14         85.08       286.83 o
   1  13   3        203.75       -215.69       272.40 o
   2  13   3        436.51         89.48       266.41 o
   3  13   3        128.50        332.01       321.74 o
   4  13   3        533.04        699.03       468.78 o
   5  13   3        449.21        444.44       364.57 o
 -11  14   3        183.05        579.38       317.14 o
  -9  14   3         27.12       -393.12       393.12 o
  -8  14   3          6.61       -240.12       376.65 o
  -7  14   3         71.79        352.67       362.91 o
  -6  14   3        649.14       1194.94       417.92 o
  -5  14   3         99.40        382.69       356.10 o
  -4  14   3        212.35        657.15       356.14 o
  -3  14   3        176.31        -19.84       312.36 o
  -2  14   3         11.65        249.29       274.62 o
  -1  14   3        254.77        195.43       294.29 o
   0  14   3         65.46        483.53       350.87 o
   1  14   3        577.90        351.18       320.46 o
   2  14   3       1476.17       1727.22       451.45 o
   3  14   3        827.20        678.71       385.80 o
   4  14   3        777.09        969.03       438.18 o
  -7  15   3       2220.85       2112.40       516.60 o
  -6  15   3       1555.11       1577.72       505.58 o
  -5  15   3        445.19        800.94       419.98 o
  -4  15   3         89.97       -277.86       355.14 o
  -3  15   3        133.72        244.56       312.49 o
  -2  15   3         16.30       -335.39       335.39 o
  -1  15   3        170.51       -107.59       321.98 o
   0  15   3          8.25        122.78       368.73 o
   1  15   3        982.08       1523.33       464.29 o
   2  15   3         29.62       -219.99       366.50 o
  -1 -15   4        522.07        955.07       424.07 o
   0 -15   4        554.78       1386.30       460.94 o
   1 -15   4         10.52        670.30       389.40 o
   2 -15   4         57.94        -97.88       315.41 o
   3 -15   4        316.61        458.91       383.81 o
   4 -15   4        102.83        -17.94       354.26 o
   5 -15   4          1.19         89.73       309.90 o
   6 -15   4        120.37         50.48       330.72 o
   7 -15   4        388.40         84.85       340.73 o
  -4 -14   4        556.74        246.98       352.50 o
  -3 -14   4         12.90       -137.72       304.47 o
  -2 -14   4         31.41       -352.08       352.08 o
  -1 -14   4       1494.99       2381.45       480.75 o
   0 -14   4         15.54       -249.76       306.82 o
   1 -14   4         68.41          3.36       276.19 o
   2 -14   4         77.37       1202.03       430.58 o
   3 -14   4         29.21         60.06       307.14 o
   4 -14   4         46.46        105.86       268.56 o
   5 -14   4         42.49        762.27       374.87 o
   6 -14   4        230.09        153.63       330.59 o
   7 -14   4        438.81        598.08       414.97 o
   8 -14   4         18.52       -264.85       322.57 o
   9 -14   4        170.70        859.85       478.17 o
  10 -14   4        687.77        -53.55       318.49 o
  -5 -13   4         36.82        291.62       357.09 o
  -4 -13   4        163.67        238.77       321.23 o
  -3 -13   4       1171.02       1907.45       495.13 o
  -2 -13   4       3791.82       4400.91       607.45 o
  -1 -13   4       1975.22       2482.35       480.48 o
   0 -13   4       1229.07       1541.08       433.61 o
   1 -13   4        863.24        667.93       271.80 o
   2 -13   4       1680.00       2083.38       453.29 o
   3 -13   4         22.66          7.78       291.50 o
   4 -13   4          1.21        191.92       274.66 o
   5 -13   4        164.32        249.44       312.93 o
   6 -13   4        405.85        592.16       321.75 o
   7 -13   4        331.95        502.54       224.51 o
   8 -13   4       1192.47       1304.08       288.01 o
   9 -13   4        108.83        257.83       214.25 o
  10 -13   4         31.17        162.65       404.72 o
  11 -13   4         22.03         49.12       352.49 o
  -7 -12   4        308.09       1403.48       495.38 o
  -6 -12   4        478.27        653.90       379.15 o
  -5 -12   4         30.72       -149.62       303.20 o
  -4 -12   4        100.13        308.83       289.64 o
  -3 -12   4        169.41        224.50       291.80 o
  -2 -12   4         47.18        438.54       316.28 o
  -1 -12   4        766.24        557.02       303.29 o
   0 -12   4         21.26       -168.04       302.63 o
   1 -12   4         17.66        135.76       271.74 o
   2 -12   4         63.39        313.16       244.70 o
   3 -12   4        896.59       1373.18       382.98 o
   4 -12   4       1656.25       1705.67       432.97 o
   5 -12   4        147.47        337.88       351.89 o
   6 -12   4        712.18        625.61       286.39 o
   7 -12   4        248.24       -186.62       186.62 o
   8 -12   4         12.01         19.08       318.15 o
   9 -12   4        964.60       1393.96       417.93 o
  10 -12   4        892.14       1205.19       323.08 o
  11 -12   4       1848.38       1871.58       627.38 o
  -8 -11   4          7.79        -85.48       303.71 o
  -7 -11   4        369.72        214.02       344.40 o
  -6 -11   4       1027.86       1080.52       395.92 o
  -5 -11   4       3436.07       3945.44       566.37 o
  -4 -11   4       3944.50       4212.22       578.32 o
  -3 -11   4         45.94        120.04       247.11 o
  -2 -11   4       1459.77       1369.20       340.70 o
  -1 -11   4          5.38       -178.33       296.89 o
   0 -11   4        633.60        760.43       314.21 o
   1 -11   4        641.37        644.93       292.55 o
   2 -11   4          7.07       -191.21       309.81 o
   3 -11   4       1434.68       1532.40       209.68 o
   4 -11   4       1912.25       1803.38       235.27 o
   5 -11   4       6554.80       6036.92       401.72 o
   6 -11   4       3251.65       3517.60       391.81 o
   7 -11   4       4444.56       4561.73       395.25 o
   8 -11   4        903.31        697.57       242.30 o
   9 -11   4          0.59        353.85       282.37 o
  10 -11   4          1.72       -211.39       301.90 o
  11 -11   4        101.02       -255.98       333.71 o
  -8 -10   4       1033.06       1193.41       215.80 o
  -7 -10   4        576.66        569.22       171.90 o
  -6 -10   4       1084.82       1410.15       238.31 o
  -5 -10   4         17.43       -108.91       160.44 o
  -4 -10   4        143.94        260.45       313.90 o
  -3 -10   4        863.27       1167.89       359.78 o
  -2 -10   4          3.89        678.97       357.82 o
  -1 -10   4        440.91       1015.39       306.88 o
   0 -10   4          3.44       -229.37       245.37 o
   1 -10   4        615.69        525.50       197.96 o
   2 -10   4        147.07        238.25       176.77 o
   3 -10   4          6.19        321.48       164.20 o
   4 -10   4       1899.32       2232.34       259.57 o
   5 -10   4        453.05        295.30       292.37 o
   6 -10   4        122.94        118.09       359.05 o
   7 -10   4       1358.28       1291.01       195.20 o
   8 -10   4       3355.24       3326.54       339.50 o
   9 -10   4         85.59        359.30       510.88 o
  10 -10   4        717.06        410.70       234.02 o
  11 -10   4        146.83         89.54       214.01 o
  12 -10   4        337.96        -50.78       337.40 o
 -10  -9   4        545.89        962.89       361.46 o
  -9  -9   4         53.75        421.71       257.84 o
  -8  -9   4          2.14        122.45       143.30 o
  -7  -9   4        540.99        758.59       198.03 o
  -6  -9   4         37.08        357.89       200.09 o
  -5  -9   4        991.97        823.16       219.06 o
  -4  -9   4         12.56        180.44       143.99 o
  -3  -9   4         38.73       -116.51       253.33 o
  -2  -9   4         12.62        108.37       227.77 o
  -1  -9   4          2.93       -154.08       242.69 o
   0  -9   4        161.39        109.55        67.10 o
   1  -9   4       1448.82       1363.24       162.64 o
   2  -9   4         11.40          9.90       257.62 o
   3  -9   4        691.42       1135.55       327.62 o
   4  -9   4        281.80        -99.16       239.04 o
   5  -9   4        194.30        189.31       140.28 o
   6  -9   4        396.24        473.64       159.29 o
   7  -9   4        556.72        133.52       172.31 o
   8  -9   4         38.89        -88.40       162.01 o
   9  -9   4       3518.89       2701.46       323.44 o
  10  -9   4       3399.02       3040.84       343.65 o
  11  -9   4       1143.87        956.57       242.81 o
  12  -9   4         31.41        130.91       310.49 o
 -11  -8   4        136.92        184.97       275.03 o
 -10  -8   4         62.82       -223.41       223.41 o
  -9  -8   4         41.84        291.23       219.54 o
  -8  -8   4          0.80       -129.31       131.39 o
  -7  -8   4        630.16        509.48       178.50 o
  -6  -8   4        602.27        697.39       137.05 o
  -5  -8   4        273.13        138.00       131.19 o
  -4  -8   4       1322.51       1256.32       203.44 o
  -3  -8   4          1.09        147.84       164.17 o
  -2  -8   4        215.34        429.31       218.08 o
  -1  -8   4        316.11        467.99       244.25 o
   0  -8   4       2252.93       1812.69       279.08 o
   1  -8   4       2392.63       2309.81       336.67 o
   2  -8   4        416.28        181.00       206.32 o
   3  -8   4         28.56       -250.58       250.58 o
   4  -8   4       5626.85       5363.67       344.23 o
   5  -8   4       7476.36       7270.06       600.76 o
   6  -8   4      13512.55      13326.93       749.28 o
   7  -8   4        148.54        485.79       326.55 o
   8  -8   4       2725.47       2722.27       307.13 o
   9  -8   4         20.53        142.59       449.63 o
  10  -8   4          8.96        190.33       180.90 o
  11  -8   4         82.58        203.14       191.49 o
  12  -8   4        174.70        188.79       356.43 o
 -11  -7   4        565.73        441.18       272.22 o
 -10  -7   4        394.23        545.60       296.68 o
  -9  -7   4        317.79        398.20       284.64 o
  -8  -7   4       1231.62       1018.13       199.00 o
  -7  -7   4       3160.36       3129.11       301.71 o
  -6  -7   4       3228.83       2720.36       204.86 o
  -5  -7   4       2065.54       2150.66       401.33 o
  -4  -7   4        316.45        550.27       151.40 o
  -3  -7   4       5093.73       3985.06       582.09 o
  -2  -7   4        386.55        393.99       187.57 o
  -1  -7   4       3249.16       2249.30       510.78 o
   0  -7   4       1517.98       1373.33       265.64 o
   1  -7   4        291.71       -113.57       193.81 o
   2  -7   4       4901.53       5578.79       312.40 o
   3  -7   4         19.56        101.13       123.92 o
   4  -7   4       8285.53       8295.00       396.74 o
   5  -7   4         16.44         62.56       180.40 o
   6  -7   4          1.83        167.27       189.75 o
   7  -7   4        265.09        343.44       239.41 o
   8  -7   4        182.01         54.02       401.17 o
   9  -7   4       1351.91       1253.04       542.86 o
  10  -7   4        692.64        782.19       216.78 o
  11  -7   4       1434.07       1129.24       230.67 o
  12  -7   4        129.95        648.00       390.33 o
 -11  -6   4        925.38       1404.84       392.06 o
 -10  -6   4         89.99        432.74       269.64 o
  -9  -6   4       2871.21       2235.51       272.10 o
  -8  -6   4       4449.47       4692.96       394.10 o
  -7  -6   4       1016.22        783.40       139.08 o
  -6  -6   4        842.30        854.68       105.71 o
  -5  -6   4         10.07         32.76        77.35 o
  -4  -6   4         41.74         -5.07        59.39 o
  -3  -6   4          0.02         49.92        63.89 o
  -2  -6   4        143.92          4.36        37.16 o
  -1  -6   4        893.00        765.92       204.48 o
   0  -6   4       3129.44       2663.13       301.19 o
   1  -6   4       3089.84       2973.69       218.51 o
   2  -6   4       1168.15       1266.58       168.31 o
   3  -6   4        111.21        164.16       126.11 o
   4  -6   4         18.61          3.53       159.08 o
   5  -6   4       2677.28       2263.40       307.36 o
   6  -6   4       7323.06       7338.10       511.71 o
   7  -6   4         15.19        -69.08       217.76 o
   8  -6   4        921.39        895.63       269.02 o
   9  -6   4       2379.81       1778.75       262.85 o
  10  -6   4       3417.48       2884.11       393.33 o
  11  -6   4        400.31        604.05       204.14 o
  12  -6   4        960.77       1150.20       418.53 o
 -12  -5   4        256.19       -185.24       293.54 o
 -11  -5   4       1350.88       1588.15       386.61 o
 -10  -5   4       2292.00       2027.96       400.39 o
  -9  -5   4        781.32        423.21       265.49 o
  -8  -5   4        644.74        594.62       133.29 o
  -7  -5   4       4700.13       4727.47       204.89 o
  -6  -5   4          9.58         44.97        73.28 o
  -5  -5   4        327.89        389.42        79.92 o
  -4  -5   4       1468.42       1258.28       197.83 o
  -3  -5   4         53.74         63.02        42.89 o
  -2  -5   4       4440.78       3811.48       107.99 o
  -1  -5   4        862.20        626.82        76.52 o
   0  -5   4       2099.42       1740.02       228.99 o
   1  -5   4      14616.27      12625.76       609.90 o
   2  -5   4      25988.99      26518.28       562.65 o
   3  -5   4       5923.45       6935.08       313.23 o
   4  -5   4       2814.42       2587.77       299.12 o
   5  -5   4        171.45         75.83       149.70 o
   6  -5   4       2780.97       2754.46       333.12 o
   7  -5   4         45.77        143.29       203.91 o
   8  -5   4        255.48        277.25       201.49 o
   9  -5   4        787.83       1292.35       289.61 o
  10  -5   4          0.82        -75.78       233.74 o
  11  -5   4        305.71        253.23       175.33 o
  12  -5   4        361.30        410.84       343.64 o
  13  -5   4        129.59        338.74       546.03 o
 -12  -4   4         99.81        -82.51       250.86 o
 -11  -4   4        118.25        214.98       242.71 o
 -10  -4   4        189.88        402.94       160.81 o
  -9  -4   4       1788.22       1754.51       174.44 o
  -8  -4   4       2983.89       2898.15       243.55 o
  -7  -4   4         33.78         57.09        82.36 o
  -6  -4   4          7.34        -82.45        82.45 o
  -5  -4   4        792.96        702.66        85.80 o
  -4  -4   4      19754.87      19623.39       362.99 o
  -3  -4   4      20030.12      19612.70       263.85 o
  -2  -4   4       6451.20       5587.04       113.98 o
  -1  -4   4        826.47        834.95        86.88 o
   0  -4   4         86.19         11.44       167.65 o
   1  -4   4         31.39         61.75        87.85 o
   2  -4   4        178.46        313.53       114.99 o
   3  -4   4        645.39        620.25       166.72 o
   4  -4   4         12.48        -24.14       141.18 o
   5  -4   4       1014.53        731.63       203.84 o
   6  -4   4        283.23         98.68       159.52 o
   7  -4   4        218.81        303.01       208.35 o
   8  -4   4          0.20        167.00       213.43 o
   9  -4   4         48.84        -75.33       188.72 o
  10  -4   4        424.50        492.76       483.68 o
  11  -4   4        143.73        345.98       303.59 o
  12  -4   4          1.42       -309.38       346.52 o
  13  -4   4        188.32        -16.92       317.87 o
 -12  -3   4        183.02        166.87       256.91 o
 -11  -3   4        823.74        349.79       302.54 o
 -10  -3   4         56.53       -140.15       198.17 o
  -9  -3   4          3.33         91.37       100.44 o
  -8  -3   4         67.85        128.09       101.92 o
  -7  -3   4       1738.20       1740.27       156.01 o
  -6  -3   4        430.50        341.33        79.89 o
  -5  -3   4       3054.40       2798.15       141.58 o
  -4  -3   4        105.70         23.48        54.94 o
  -3  -3   4         55.22         10.17        46.97 o
  -2  -3   4       1508.76       1352.02        65.02 o
  -1  -3   4        306.52        387.43        56.89 o
   0  -3   4       3161.96       3218.65       292.32 o
   1  -3   4       9756.85       9389.72       225.59 o
   2  -3   4        194.61        161.15       130.02 o
   3  -3   4       7150.32       7512.83       406.10 o
   4  -3   4       3209.57       3350.47       309.69 o
   5  -3   4       8315.48       8099.86       470.89 o
   6  -3   4      14689.37      14239.87       640.84 o
   7  -3   4      10232.34      11117.79       604.87 o
   8  -3   4       3108.04       2854.07       358.95 o
   9  -3   4       2418.46       2492.63       365.41 o
  10  -3   4        332.40        122.65       166.54 o
  11  -3   4          2.95       -289.76       289.76 o
  12  -3   4       1284.10       1472.03       299.77 o
  13  -3   4       1834.25        871.74       421.38 o
 -13  -2   4         36.01        110.71       245.70 o
 -12  -2   4        112.31         56.54       221.95 o
 -11  -2   4        410.20        327.44       183.80 o
 -10  -2   4        459.62        568.53       238.36 o
  -9  -2   4         35.74        259.46       115.28 o
  -8  -2   4        905.84        819.37       132.93 o
  -7  -2   4       1742.55       1855.05       150.98 o
  -6  -2   4       1430.72       1342.84       110.63 o
  -5  -2   4         11.02         39.11        83.54 o
  -4  -2   4      24337.65      24329.98       476.53 o
  -3  -2   4       5355.11       5768.21       129.77 o
  -2  -2   4       6878.73       6670.54       116.30 o
  -1  -2   4      20461.59      19917.62       219.22 o
   0  -2   4        199.74        227.55        58.14 o
   1  -2   4      11106.96      10771.24       256.29 o
   2  -2   4       2464.72       2822.10       255.19 o
   3  -2   4       1928.45       1695.72       203.68 o
   4  -2   4       2978.03       2986.51       284.26 o
   5  -2   4      18178.22      18778.24       694.60 o
   6  -2   4      10777.79      11057.36       571.41 o
   7  -2   4        110.68        199.87       199.79 o
   8  -2   4         10.15        -34.63       193.02 o
   9  -2   4       1501.18       1731.70       298.02 o
  10  -2   4        845.60        702.69       204.31 o
  11  -2   4        212.73        500.78       331.21 o
  12  -2   4          7.51        108.73       265.49 o
  13  -2   4        345.78       -208.05       373.66 o
 -14  -1   4          5.14         54.49       307.50 o
 -13  -1   4         60.87        169.41       320.17 o
 -12  -1   4        323.74        278.80       189.67 o
 -11  -1   4        912.56        866.02       210.65 o
 -10  -1   4          8.10        179.39       142.60 o
  -9  -1   4       1173.77       1131.87       207.93 o
  -8  -1   4       1400.38       1461.07       132.17 o
  -7  -1   4       2240.62       2287.52       153.61 o
  -6  -1   4       3413.29       3362.84       172.87 o
  -5  -1   4        426.11        542.50        73.27 o
  -4  -1   4        655.60        614.58        83.68 o
  -3  -1   4        584.29        549.22        68.52 o
  -2  -1   4      22351.92      22441.56       235.62 o
  -1  -1   4          4.60        -26.88        29.94 o
   0  -1   4         56.43        118.22        36.80 o
   1  -1   4       5208.40       5338.80       135.30 o
   2  -1   4        203.55        299.98       158.30 o
   3  -1   4          0.56        -66.18       139.56 o
   4  -1   4       8154.82       8697.78       439.92 o
   5  -1   4        663.89        606.85       181.18 o
   6  -1   4       1532.07       1832.52       270.92 o
   7  -1   4       1360.33       1484.75       278.63 o
   8  -1   4         44.06        -93.90       214.81 o
   9  -1   4        202.71        454.69       236.00 o
  10  -1   4        394.33        350.42       177.20 o
  11  -1   4        970.91       1051.89       279.15 o
  12  -1   4        350.90        484.41       234.75 o
  13  -1   4       1582.97       1867.01       511.99 o
 -14   0   4        188.72         18.27       279.35 o
 -13   0   4       1828.05       1807.19       309.38 o
 -12   0   4       2636.10       2631.46       320.66 o
 -11   0   4       4271.96       3888.74       374.85 o
 -10   0   4        621.05        329.63       156.34 o
  -9   0   4        996.54        639.49       165.46 o
  -8   0   4       1445.24       1478.19       118.34 o
  -7   0   4        213.86        312.39        70.32 o
  -6   0   4      14510.38      15068.59       370.54 o
  -5   0   4        422.99        285.32       102.81 o
  -4   0   4       6418.84       6847.63       213.20 o
  -3   0   4       4126.41       4292.32       157.54 o
  -2   0   4       1987.19       2518.14        60.24 o
  -1   0   4      16686.51      18714.57       181.22 o
   0   0   4       2129.39       1991.17       113.83 o
   1   0   4       1541.25       1723.34       203.67 o
   2   0   4       7487.32       9010.67       393.98 o
   3   0   4       5110.42       4643.72       313.78 o
   4   0   4        122.57         -4.89       140.41 o
   5   0   4       7274.03       7432.05       451.94 o
   6   0   4       3052.27       3345.74       363.10 o
   7   0   4       2646.14       2688.43       344.54 o
   8   0   4       4125.97       4380.63       441.11 o
   9   0   4      10507.57      10382.41       671.97 o
  10   0   4       4391.36       4248.15       322.93 o
  11   0   4         53.79       -222.77       222.77 o
  12   0   4        130.93       -156.21       203.35 o
  13   0   4         16.68        614.93       403.67 o
 -14   1   4        389.26        665.24       338.58 o
 -13   1   4         91.80       -158.69       202.99 o
 -12   1   4       2065.45       1748.24       288.23 o
 -11   1   4       1269.33        981.18       220.60 o
 -10   1   4       4905.02       4884.34       383.96 o
  -9   1   4       1506.22       1487.98       253.57 o
  -8   1   4       1996.14       1631.89       142.21 o
  -7   1   4          5.96          4.04        43.38 o
  -6   1   4        252.14        151.33        86.95 o
  -5   1   4         62.70         80.22        45.87 o
  -4   1   4       1959.72       2842.07       177.88 o
  -3   1   4       4679.91       4742.20       156.64 o
  -2   1   4       4574.23       5364.34        86.32 o
  -1   1   4      11442.39      12255.38       189.25 o
   0   1   4       9132.10      10946.56       148.98 o
   1   1   4      31226.19      30785.31       205.62 o
   2   1   4      18364.49      19652.02       322.07 o
   3   1   4       7892.87       9369.08       272.52 o
   4   1   4      31152.71      33964.02       938.62 o
   5   1   4       3535.27       3505.53       250.14 o
   6   1   4        808.57        735.53       315.56 o
   7   1   4          0.08         89.49       222.99 o
   8   1   4        203.11         94.68       234.92 o
   9   1   4        179.57        228.69       285.68 o
  10   1   4          0.28         76.91       141.53 o
  11   1   4         50.64        595.81       250.90 o
  12   1   4        156.11       -201.30       320.55 o
  13   1   4        132.88       -329.12       329.12 o
 -14   2   4         35.59        157.73       209.37 o
 -13   2   4        315.00        421.25       350.27 o
 -12   2   4        766.79        727.18       334.56 o
 -11   2   4          2.47        -46.61       151.14 o
 -10   2   4       1921.89       1906.17       270.88 o
  -9   2   4      17068.16      17414.87       769.84 o
  -8   2   4       6914.39       6274.23       624.66 o
  -7   2   4       9634.87       8600.87       433.92 o
  -6   2   4        218.86        235.30        87.20 o
  -5   2   4       4949.07       5492.59       195.97 o
  -4   2   4          3.48         18.62        44.49 o
  -3   2   4      18178.52      20287.89       295.12 o
  -2   2   4      19626.92      20851.86       221.82 o
  -1   2   4        910.05       1316.01       111.09 o
   0   2   4        516.38        696.23        65.24 o
   1   2   4      16300.15      17034.47       187.89 o
   2   2   4       5365.47       5341.53       156.08 o
   3   2   4      14228.75      14606.01       495.99 o
   4   2   4       7205.80       7515.27       488.25 o
   5   2   4        267.76        495.68       218.18 o
   6   2   4         22.50        241.08       217.05 o
   7   2   4        189.27         -2.98       158.84 o
   8   2   4        223.05        371.41       178.30 o
   9   2   4        414.66        533.12       158.81 o
  10   2   4         28.38        -81.00       146.73 o
  11   2   4       1205.34        646.71       283.97 o
  12   2   4        775.67        647.34       340.22 o
 -14   3   4          0.85       -251.48       251.48 o
 -13   3   4       1329.35       1154.38       283.48 o
 -12   3   4         80.55        195.49       305.39 o
 -11   3   4        185.15        226.15       154.10 o
 -10   3   4        458.93        431.82       211.44 o
  -9   3   4         24.91        -85.71        85.71 o
  -8   3   4       1531.82       1562.38       209.21 o
  -7   3   4       1868.48       1630.77       117.80 o
  -6   3   4        135.83        147.55        60.57 o
  -5   3   4       4322.86       5311.85       168.61 o
  -4   3   4        222.26        285.97        61.05 o
  -3   3   4        212.34        309.06        69.44 o
  -2   3   4       8345.12       8872.96       132.85 o
  -1   3   4          7.26        -69.70        69.70 o
   0   3   4       1840.32       1603.25       115.04 o
   1   3   4       1409.97       1302.97        82.20 o
   2   3   4      37445.63      38862.53       592.83 o
   3   3   4       3674.50       4062.11       290.29 o
   4   3   4       1699.51       1742.12       175.28 o
   5   3   4       1958.71       1696.86       303.22 o
   6   3   4        110.11        310.73       159.87 o
   7   3   4       1000.77        499.81       176.54 o
   8   3   4        716.09        814.69       225.90 o
   9   3   4        162.03        -13.84       143.61 o
  10   3   4        453.77        438.50       154.39 o
  11   3   4         65.41       -380.73       380.73 o
 -14   4   4        380.09        428.47       220.59 o
 -13   4   4         32.70       -201.59       201.59 o
 -12   4   4        492.06        567.14       401.94 o
 -11   4   4         36.30        -23.29       152.55 o
 -10   4   4         69.61         44.53       165.32 o
  -9   4   4       3497.31       3828.57       315.67 o
  -8   4   4        102.73        -79.19       141.65 o
  -7   4   4       5731.77       5915.39       336.90 o
  -6   4   4          3.88        -74.43       100.33 o
  -5   4   4        207.86        421.08       182.30 o
  -4   4   4        456.32        362.12        86.83 o
  -3   4   4        446.75        370.05        66.80 o
  -2   4   4       3479.80       3277.31       163.81 o
  -1   4   4       2185.58       1964.64       138.80 o
   0   4   4      15975.44      14431.82       313.73 o
   1   4   4      13296.69      12495.91       299.37 o
   2   4   4        283.40        269.87       101.04 o
   3   4   4        244.22        247.18        90.10 o
   4   4   4         56.67         76.77        98.16 o
   5   4   4       1167.85       1190.27       158.76 o
   6   4   4         54.25         79.89       233.54 o
   7   4   4        102.94         59.63       349.02 o
   8   4   4       1857.30       1921.03       210.21 o
   9   4   4         34.33         92.95       147.77 o
  10   4   4        658.90       1025.74       239.74 o
  11   4   4        106.42       -170.28       273.02 o
 -14   5   4        114.17        164.68       221.81 o
 -13   5   4        427.70        139.12       195.08 o
 -12   5   4        543.50        555.32       453.18 o
 -11   5   4        148.31        291.97       162.77 o
 -10   5   4         67.43        -60.44       170.29 o
  -9   5   4          6.81       -149.58       167.70 o
  -8   5   4        544.54        623.56       177.65 o
  -7   5   4        861.95       1029.04       178.42 o
  -6   5   4       1322.21       1487.65       170.51 o
  -5   5   4       1357.89       1083.17       132.82 o
  -4   5   4       4031.69       3920.99       265.93 o
  -3   5   4        278.33        347.32        56.98 o
  -2   5   4        343.29        351.49        82.85 o
  -1   5   4       1386.01       1258.83       100.29 o
   0   5   4       4282.31       3884.55       118.37 o
   1   5   4      12538.35      12164.06       243.24 o
   2   5   4       8862.91       8816.42       308.23 o
   3   5   4        734.12        715.20       109.44 o
   4   5   4       1596.07       1496.02       180.91 o
   5   5   4          0.74         68.71       108.51 o
   6   5   4        354.75        139.11       350.55 o
   7   5   4         56.49         66.93       284.34 o
   8   5   4        102.86        210.18       194.15 o
   9   5   4         57.16         17.26       178.87 o
  10   5   4          1.39        295.41       197.68 o
  11   5   4          5.09        -44.20       283.98 o
 -14   6   4        149.98        318.94       457.51 o
 -13   6   4          0.96       -212.84       212.84 o
 -12   6   4         77.40         63.44       375.14 o
 -11   6   4       4128.75       3826.26       386.72 o
 -10   6   4        257.09        294.66       174.14 o
  -9   6   4          2.28        214.46       164.18 o
  -8   6   4         14.89         59.78       175.44 o
  -7   6   4        323.41        631.47       156.81 o
  -6   6   4        500.05        530.96       286.25 o
  -5   6   4         82.08         46.51        79.97 o
  -4   6   4        113.15        266.69        79.00 o
  -3   6   4       5591.48       3979.79       755.98 o
  -2   6   4       3678.57       3602.26       202.22 o
  -1   6   4         91.46        141.83        62.44 o
   0   6   4       2139.53       1826.18       120.06 o
   1   6   4       1616.72       1566.48        96.65 o
   2   6   4        100.30        200.44       172.48 o
   3   6   4       1744.64       1894.74       163.77 o
   4   6   4       1404.63       1619.40       168.86 o
   5   6   4       2598.26       2734.12       214.70 o
   6   6   4       5575.39       5854.56       307.50 o
   7   6   4        738.23        619.81       344.98 o
   8   6   4        259.49        -71.50       372.96 o
   9   6   4          1.37          8.65       179.36 o
  10   6   4         41.52        -82.04       183.59 o
  11   6   4         75.72         25.83       267.44 o
 -14   7   4        135.45         75.23       256.88 o
 -13   7   4        664.46        581.84       226.70 o
 -12   7   4       3517.67       3233.32       367.30 o
 -11   7   4       5485.31       5272.63       893.13 o
 -10   7   4        425.64        422.65       274.26 o
  -9   7   4        816.35        930.44       196.10 o
  -8   7   4        921.04        780.18       255.31 o
  -7   7   4        935.94        800.22       152.33 o
  -6   7   4      10320.95      10874.71       465.56 o
  -5   7   4        640.74        864.66       146.10 o
  -4   7   4        596.23        534.87        81.79 o
  -3   7   4        683.31        570.67       137.91 o
  -2   7   4       9265.16       8778.78       320.05 o
  -1   7   4      25490.34      23283.14       522.25 o
   0   7   4       1153.74        909.17        88.66 o
   1   7   4       1585.58       1314.54       204.76 o
   2   7   4       1430.49       1280.86       145.31 o
   3   7   4        121.83         38.03       105.18 o
   4   7   4       2374.41       2571.46       252.33 o
   5   7   4       5097.50       5419.98       293.71 o
   6   7   4       2566.69       2224.39       212.48 o
   7   7   4        201.94        356.09       158.13 o
   8   7   4         24.52        -90.93       296.70 o
   9   7   4        349.13        548.08       404.26 o
  10   7   4        242.52       -212.21       316.59 o
 -14   8   4        121.39       -213.23       282.68 o
 -13   8   4         22.73         -7.74       204.60 o
 -12   8   4        274.64        301.90       211.24 o
 -11   8   4         45.41        -78.99       162.10 o
 -10   8   4        224.31        311.39       180.09 o
  -9   8   4          3.25        -85.32       141.20 o
  -8   8   4        644.11        739.41       166.94 o
  -7   8   4       3691.56       3329.29       264.09 o
  -6   8   4        989.82       1045.25       145.83 o
  -5   8   4       1433.68       1324.19       134.92 o
  -4   8   4         26.91         95.44        49.91 o
  -3   8   4        263.28        183.14       111.12 o
  -2   8   4       3725.10       3563.38       258.40 o
  -1   8   4       1543.60       1395.97       148.05 o
   0   8   4        194.16        120.51       193.45 o
   1   8   4        181.21        214.85        86.71 o
   2   8   4        482.81        375.82       119.39 o
   3   8   4        579.22        340.92       117.71 o
   4   8   4        520.68        416.60       146.88 o
   5   8   4        742.41        702.34       146.59 o
   6   8   4          9.34        122.54       166.77 o
   7   8   4        364.93       1452.39       445.28 o
   8   8   4         96.48         94.76       291.58 o
   9   8   4       1200.78       1972.17       503.56 o
 -14   9   4         77.96       -246.73       246.73 o
 -13   9   4        632.35        736.68       233.18 o
 -12   9   4       2917.82       2416.01       328.90 o
 -11   9   4        799.66        821.15       337.09 o
 -10   9   4       1614.65       1620.96       260.68 o
  -9   9   4        655.14        558.23       170.77 o
  -8   9   4       5014.64       4699.31       319.08 o
  -7   9   4       1042.53       1261.90       256.65 o
  -6   9   4       2493.89       2488.65       199.54 o
  -5   9   4        202.16        102.59       257.21 o
  -4   9   4        598.16        595.93       157.44 o
  -3   9   4         38.39         59.32       110.60 o
  -2   9   4        303.85        170.48       114.99 o
  -1   9   4       1046.45       1112.12       135.02 o
   0   9   4        991.56        796.98       126.95 o
   1   9   4         24.24         49.68       244.83 o
   2   9   4          2.08        247.32       241.24 o
   3   9   4       2340.91       2165.85       361.02 o
   4   9   4       1202.71       1652.18       264.38 o
   5   9   4       1943.84       2332.49       480.69 o
   6   9   4       1407.21       1835.94       280.87 o
   7   9   4        535.74       1011.73       386.51 o
   8   9   4        608.75       1429.29       459.94 o
 -13  10   4        740.45       1068.27       402.37 o
 -12  10   4       1938.40       2777.58       539.30 o
 -11  10   4       1237.58       1466.44       422.59 o
 -10  10   4        491.86        549.38       308.90 o
  -9  10   4          7.09        444.65       258.50 o
  -8  10   4       1272.01       1432.35       329.18 o
  -7  10   4        315.08        603.59       243.13 o
  -6  10   4       3081.62       4017.90       402.19 o
  -5  10   4       8950.16       9222.73       447.18 o
  -4  10   4       1647.89       1579.28       208.16 o
  -3  10   4       1809.69       1577.99       190.24 o
  -2  10   4        184.37         87.25       173.88 o
  -1  10   4        602.98        768.55       303.82 o
   0  10   4         38.34         98.21       225.03 o
   1  10   4       2144.09       2093.18       383.64 o
   2  10   4        826.68        899.40       273.39 o
   3  10   4        357.91        880.70       297.15 o
   4  10   4        210.22        267.44       211.95 o
   5  10   4          3.59       -212.31       213.24 o
   6  10   4        718.12        828.85       465.58 o
   7  10   4        102.20        332.04       349.86 o
 -12  11   4         24.51        126.59       295.76 o
 -11  11   4        440.81        508.20       348.37 o
 -10  11   4         80.29         76.94       241.36 o
  -9  11   4       2476.03       2551.71       427.93 o
  -8  11   4        123.90         64.58       206.04 o
  -7  11   4         35.71        232.55       221.59 o
  -6  11   4         21.50        195.32       192.13 o
  -5  11   4          5.58        -21.40       135.26 o
  -4  11   4       1379.84       1678.15       275.64 o
  -3  11   4       2707.10       2773.86       464.28 o
  -2  11   4       1418.02       1460.90       367.47 o
  -1  11   4        221.85        173.06       269.66 o
   0  11   4         62.80         52.68       228.39 o
   1  11   4         90.04        326.03       275.75 o
   2  11   4        840.79        773.52       289.41 o
   3  11   4        238.18        188.93       244.72 o
   4  11   4        147.90        261.03       252.08 o
   5  11   4        111.82         25.59       194.60 o
   6  11   4       2023.68       3189.14       613.21 o
 -12  12   4         12.41       -255.88       319.15 o
 -11  12   4        216.14         46.77       296.21 o
 -10  12   4         76.35        -49.79       240.88 o
  -9  12   4         22.61        324.31       221.78 o
  -8  12   4         20.17       -188.67       202.24 o
  -7  12   4       1717.72       1620.62       340.98 o
  -6  12   4       2313.19       2573.25       288.21 o
  -5  12   4       1855.61       1867.22       466.69 o
  -4  12   4         11.96        118.04       278.08 o
  -3  12   4       1196.12       1476.69       394.99 o
  -2  12   4        327.29       -117.94       256.67 o
  -1  12   4         61.94        -14.73       264.74 o
   0  12   4        176.88        605.26       302.25 o
   1  12   4        189.62        276.21       317.50 o
   2  12   4         29.43        109.20       268.02 o
   3  12   4         80.83       -230.13       258.88 o
   4  12   4        314.63        582.97       247.29 o
   5  12   4         13.44        280.51       396.72 o
 -12  13   4       1116.15       1202.22       415.68 o
 -11  13   4       1594.83       1909.49       462.23 o
 -10  13   4          5.48       -193.21       302.62 o
  -9  13   4          5.38         60.35       891.64 o
  -8  13   4         14.07         88.21       455.59 o
  -7  13   4        175.43        102.82       350.53 o
  -6  13   4        926.15        913.55       435.56 o
  -5  13   4        674.64        346.44       305.76 o
  -4  13   4        219.09        210.54       351.69 o
  -3  13   4        233.65       -158.85       317.49 o
  -2  13   4        385.63        415.66       292.51 o
  -1  13   4        416.75        360.56       307.14 o
   0  13   4        636.28        867.62       350.25 o
   1  13   4       1189.57        901.36       342.10 o
   2  13   4        290.99        366.42       265.58 o
   3  13   4        275.91        222.57       295.18 o
   4  13   4        204.71        -37.30       329.68 o
 -11  14   4         30.53        247.12       305.26 o
  -9  14   4        365.67       -487.65       487.65 o
  -8  14   4         79.45        501.97       373.59 o
  -7  14   4        167.77         92.29       356.58 o
  -6  14   4        177.56        183.59       396.85 o
  -5  14   4         56.36       -423.57       423.57 o
  -4  14   4        350.85         25.83       293.16 o
  -3  14   4         11.24       -318.21       318.21 o
  -2  14   4        180.27        438.19       354.40 o
  -1  14   4       1060.38       1615.28       426.24 o
   0  14   4       2228.25       2728.52       530.05 o
   1  14   4       2342.27       2687.10       513.76 o
   2  14   4        486.10        403.49       306.37 o
   3  14   4        201.94        761.61       401.77 o
  -7  15   4         16.74        158.72       399.48 o
  -6  15   4        271.65        821.26       444.71 o
  -5  15   4          0.35        265.14       361.26 o
  -4  15   4         65.16       -137.90       312.45 o
  -3  15   4         49.56       -194.28       345.20 o
  -2  15   4         34.54        160.90       307.44 o
  -1  15   4        583.24        998.15       429.80 o
   0  15   4        731.81       1375.48       445.14 o
   1  15   4        501.27       1823.53       491.81 o
   2  15   4        360.21        778.42       428.57 o
  -1 -15   5         67.35        234.87       323.40 o
   0 -15   5          6.34        227.88       347.37 o
   1 -15   5        156.04       -177.83       308.78 o
   2 -15   5         88.97        -59.96       316.31 o
   3 -15   5        150.73        137.60       289.58 o
   4 -15   5        178.50       -247.71       348.01 o
   5 -15   5        229.93       -308.69       308.69 o
   6 -15   5        507.17       -234.03       320.72 o
   7 -15   5        199.65        922.16       410.02 o
  -3 -14   5         77.16       -310.63       310.63 o
  -2 -14   5        954.16        511.39       349.18 o
  -1 -14   5       1203.37       1314.97       403.86 o
   0 -14   5        269.67        585.17       340.88 o
   1 -14   5        383.97        547.43       356.01 o
   2 -14   5        889.74        642.20       371.41 o
   3 -14   5        753.96       1424.41       424.55 o
   4 -14   5         72.93        199.62       302.67 o
   5 -14   5        213.59        372.90       334.56 o
   6 -14   5        442.92       1110.15       428.22 o
   7 -14   5         20.50        390.62       317.99 o
   8 -14   5        123.28       -349.80       349.80 o
   9 -14   5        122.41         56.19       363.81 o
  10 -14   5        128.21        344.60       402.22 o
  -5 -13   5         17.97        -24.62       298.06 o
  -4 -13   5        458.35        655.77       377.39 o
  -3 -13   5         57.27       -269.80       269.80 o
  -2 -13   5          0.50        442.03       326.08 o
  -1 -13   5       1131.98       1542.84       434.05 o
   0 -13   5        230.01        902.77       343.56 o
   1 -13   5       1376.51       1470.39       352.47 o
   2 -13   5        105.77         45.44       254.80 o
   3 -13   5         69.83         90.98       270.59 o
   4 -13   5         16.10        247.90       309.25 o
   5 -13   5        161.37        261.02       306.73 o
   6 -13   5       1076.33        488.53       313.17 o
   7 -13   5        389.97        495.99       212.24 o
   8 -13   5         85.48        371.89       213.39 o
   9 -13   5        531.33       1258.51       397.96 o
  10 -13   5          7.33         14.58       301.16 o
  11 -13   5         21.05       -293.86       370.67 o
  -7 -12   5         80.64        -71.54       328.72 o
  -6 -12   5         77.43        -77.00       320.03 o
  -5 -12   5        538.74        762.44       333.55 o
  -4 -12   5       1652.00       1809.84       420.50 o
  -3 -12   5       4556.70       6409.51       683.17 o
  -2 -12   5        630.90        904.07       342.35 o
  -1 -12   5        588.89        215.78       274.65 o
   0 -12   5        370.53         -6.63       267.86 o
   1 -12   5         31.45       -229.55       283.51 o
   2 -12   5         10.52        -39.99       256.32 o
   3 -12   5         12.67        132.70       255.54 o
   4 -12   5        371.54       -323.38       323.38 o
   5 -12   5        552.91        682.72       196.59 o
   6 -12   5         74.46       -194.38       194.38 o
   7 -12   5          5.97         30.79       409.80 o
   8 -12   5          0.31       -138.30       283.10 o
   9 -12   5        307.15        -15.82       210.35 o
  10 -12   5        921.57       1304.69       351.32 o
  11 -12   5        337.70        757.91       738.76 o
  -8 -11   5       1299.53       2157.99       520.56 o
  -7 -11   5        891.13       1683.77       467.96 o
  -6 -11   5       2713.84       3449.98       569.65 o
  -5 -11   5       2577.44       3198.98       513.81 o
  -4 -11   5        286.07        661.17       345.68 o
  -3 -11   5        680.09        916.88       328.19 o
  -2 -11   5        166.26        -89.74       260.58 o
  -1 -11   5         35.96        208.55       249.09 o
   0 -11   5         75.41        149.02       247.61 o
   1 -11   5        892.06        753.24       318.53 o
   2 -11   5        514.05        675.69       315.01 o
   3 -11   5       1222.22        983.41       187.03 o
   4 -11   5        170.94        110.38       156.32 o
   5 -11   5        846.02        858.87       199.00 o
   6 -11   5       2020.68       1765.44       303.62 o
   7 -11   5        270.31         67.22       275.66 o
   8 -11   5        348.59        -54.63       204.98 o
   9 -11   5       1782.09       2027.99       261.31 o
  10 -11   5        242.56        316.32       204.16 o
  11 -11   5          4.21        -22.66       219.44 o
  -9 -10   5        183.13        658.40       303.84 o
  -8 -10   5       1495.69       1683.79       268.84 o
  -7 -10   5        938.27       1110.54       226.75 o
  -6 -10   5        737.66        559.51       242.34 o
  -5 -10   5        698.43        587.32       172.11 o
  -4 -10   5       2206.50       2045.27       422.64 o
  -3 -10   5       1402.29       1736.43       385.27 o
  -2 -10   5          6.01        156.34       239.58 o
  -1 -10   5       1796.69       2091.23       359.94 o
   0 -10   5       3791.10       3287.25       427.56 o
   1 -10   5        922.34       1039.38       202.76 o
   2 -10   5       1645.65       1662.67       208.07 o
   3 -10   5         16.45         84.17       270.01 o
   4 -10   5         54.10       -220.30       290.16 o
   5 -10   5         55.81        276.84       169.19 o
   6 -10   5       7656.81       7794.77       381.70 o
   7 -10   5       1005.58       1294.34       354.29 o
   8 -10   5       2205.41       2305.39       318.46 o
   9 -10   5        951.75        742.38       225.61 o
  10 -10   5        200.65        650.22       229.10 o
  11 -10   5          1.44        310.52       228.18 o
 -10  -9   5         45.15         31.60       252.95 o
  -9  -9   5         19.25        -25.02       193.71 o
  -8  -9   5        164.99         80.75       213.18 o
  -7  -9   5       1054.11       1472.60       333.41 o
  -6  -9   5        453.73        297.28       143.50 o
  -5  -9   5       1249.92       1305.74       231.54 o
  -4  -9   5        419.48        532.92       155.91 o
  -3  -9   5          1.81        538.53       292.59 o
  -2  -9   5       7339.61       7438.43       607.54 o
  -1  -9   5       3580.61       3094.50       419.06 o
   0  -9   5       6494.86       7186.35       583.62 o
   1  -9   5       4137.93       3932.87       452.40 o
   2  -9   5        218.75         88.66       221.16 o
   3  -9   5          1.39        281.67       254.92 o
   4  -9   5        618.12        614.80       385.83 o
   5  -9   5        910.23        962.22       230.93 o
   6  -9   5        667.09        494.88       195.65 o
   7  -9   5         57.76        251.39       241.52 o
   8  -9   5       1023.91       1202.04       244.88 o
   9  -9   5       2771.71       2998.91       330.39 o
  10  -9   5        650.11        559.97       216.40 o
  11  -9   5         91.36        -10.94       180.29 o
  12  -9   5        156.55       -358.59       358.59 o
 -11  -8   5       3486.19       4264.17       619.33 o
 -10  -8   5        365.80        534.06       293.11 o
  -9  -8   5        106.33         20.31       225.11 o
  -8  -8   5         41.86         47.86       141.38 o
  -7  -8   5         25.68        -68.09       149.55 o
  -6  -8   5          1.57         31.56       103.40 o
  -5  -8   5        915.38       1065.42       269.64 o
  -4  -8   5       3642.88       3733.19       480.75 o
  -3  -8   5       2097.13       2073.90       369.53 o
  -2  -8   5       3757.38       3706.76       426.53 o
  -1  -8   5         64.03         13.84        51.25 o
   0  -8   5       1449.08       1473.24       296.70 o
   1  -8   5        170.36        213.21       203.33 o
   2  -8   5         39.68         91.34       200.72 o
   3  -8   5        118.93        180.55       164.81 o
   4  -8   5       1477.55       1313.49       210.56 o
   5  -8   5          8.31       -180.93       180.93 o
   6  -8   5         11.23        475.73       275.19 o
   7  -8   5         10.61       -277.47       277.47 o
   8  -8   5       2208.53       2105.53       368.39 o
   9  -8   5       4723.04       3967.75       366.27 o
  10  -8   5       2854.87       2987.24       368.49 o
  11  -8   5         96.46        340.65       386.28 o
  12  -8   5       1026.42        714.56       398.94 o
 -11  -7   5         48.38        286.64       300.37 o
 -10  -7   5        258.84        275.40       227.17 o
  -9  -7   5       2250.91       2807.97       431.64 o
  -8  -7   5        714.96        539.70       237.42 o
  -7  -7   5          6.09        -55.11       101.71 o
  -6  -7   5       5248.21       4849.43       339.85 o
  -5  -7   5         36.75         36.65       205.70 o
  -4  -7   5        481.11        622.24       240.27 o
  -3  -7   5       1060.33        811.53       144.34 o
  -2  -7   5        123.61          9.36        51.21 o
  -1  -7   5       1536.01       1227.90       257.13 o
   0  -7   5      10899.07       7072.65      1928.76 o
   1  -7   5       1118.05       1196.19       255.62 o
   2  -7   5         90.66        155.55       129.98 o
   3  -7   5       1759.93       1699.10       203.34 o
   4  -7   5       4701.83       4217.25       294.41 o
   5  -7   5       2920.69       2786.10       346.71 o
   6  -7   5         85.34         97.57       204.79 o
   7  -7   5          5.83        -95.65       216.89 o
   8  -7   5          4.86        -40.61       208.26 o
   9  -7   5        405.17        308.58       241.70 o
  10  -7   5          5.78         68.07       457.06 o
  11  -7   5        318.72        515.12       331.30 o
  12  -7   5        115.87       -424.26       424.26 o
 -11  -6   5        761.62       1297.17       337.41 o
 -10  -6   5         21.89       -198.12       264.50 o
  -9  -6   5        625.34        965.58       303.79 o
  -8  -6   5        849.59        718.18       203.89 o
  -7  -6   5        470.95        395.68       169.81 o
  -6  -6   5        280.00        278.71        86.18 o
  -5  -6   5        796.80        791.31       103.31 o
  -4  -6   5        198.17        221.98        74.48 o
  -3  -6   5       1765.30       1654.96        94.83 o
  -2  -6   5        434.51        316.11        69.68 o
  -1  -6   5       2145.84       2180.00       143.60 o
   0  -6   5       5699.58       5756.24       410.74 o
   1  -6   5        545.17        333.95       122.15 o
   2  -6   5       1347.57       1219.38       166.52 o
   3  -6   5       1060.65       1204.29       170.09 o
   4  -6   5         43.10        102.12       395.12 o
   5  -6   5       2024.37       2359.68       330.99 o
   6  -6   5       3073.79       3150.48       378.81 o
   7  -6   5          0.83        -94.60       220.73 o
   8  -6   5       5956.21       5602.52       522.71 o
   9  -6   5        931.71        884.04       278.00 o
  10  -6   5       1364.64       1198.49       245.38 o
  11  -6   5          2.48        -77.70       440.66 o
  12  -6   5          0.03       -264.67       329.34 o
 -12  -5   5       1081.27       1591.36       415.85 o
 -11  -5   5        329.07        521.06       293.72 o
 -10  -5   5       2779.66       3480.89       489.70 o
  -9  -5   5        813.05        712.03       258.34 o
  -8  -5   5       2477.14       2524.51       165.49 o
  -7  -5   5        239.62        332.55       106.69 o
  -6  -5   5       1660.57       1769.28       135.72 o
  -5  -5   5         12.10          5.85        72.70 o
  -4  -5   5       2877.87       2823.18       150.95 o
  -3  -5   5        180.73         42.40        47.88 o
  -2  -5   5         90.52         37.72       110.96 o
  -1  -5   5       2499.25       2008.12       138.06 o
   0  -5   5        264.85        152.47       115.10 o
   1  -5   5       1294.00       1163.92       194.25 o
   2  -5   5         90.80         82.86       104.17 o
   3  -5   5          0.51          3.69       108.24 o
   4  -5   5        879.83        765.89       210.38 o
   5  -5   5          1.92        208.79       183.70 o
   6  -5   5        568.13        414.22       214.53 o
   7  -5   5        447.59        627.87       237.18 o
   8  -5   5       1502.30       1580.36       317.98 o
   9  -5   5         15.34        349.11       231.59 o
  10  -5   5          8.00         10.29       203.38 o
  11  -5   5        191.97        189.02       185.70 o
  12  -5   5       1463.51       1389.09       481.61 o
 -12  -4   5          0.69        182.66       271.38 o
 -11  -4   5        367.01        471.16       272.27 o
 -10  -4   5       1107.01        919.79       189.78 o
  -9  -4   5       2192.30       2212.43       189.70 o
  -8  -4   5       4161.30       4008.64       232.72 o
  -7  -4   5        922.86        981.50       115.07 o
  -6  -4   5         90.70         77.31        85.43 o
  -5  -4   5          3.56        -74.44        74.44 o
  -4  -4   5       3916.62       3866.19       173.18 o
  -3  -4   5        418.92        432.48        60.48 o
  -2  -4   5       1095.12       1030.27        89.83 o
  -1  -4   5       1495.74       1289.81        74.44 o
   0  -4   5         78.10         51.46       104.02 o
   1  -4   5        784.95        585.13       112.79 o
   2  -4   5        978.83       1184.90       143.22 o
   3  -4   5         52.70         88.07       148.83 o
   4  -4   5       1048.51        823.35       192.62 o
   5  -4   5        896.97        669.78       217.66 o
   6  -4   5       1409.93       1098.71       248.72 o
   7  -4   5       1213.29       1462.66       289.22 o
   8  -4   5       1119.95       1078.15       259.90 o
   9  -4   5        346.70        318.35       222.70 o
  10  -4   5        583.49        403.08       240.40 o
  11  -4   5        190.02        322.74       198.13 o
  12  -4   5        198.81       -366.29       366.29 o
 -13  -3   5         31.78        272.78       260.74 o
 -12  -3   5         22.27         40.91       214.89 o
 -11  -3   5        958.41       1068.93       227.33 o
 -10  -3   5          4.36         -5.61       155.25 o
  -9  -3   5         54.75         92.84       111.42 o
  -8  -3   5         15.90        -48.34       144.87 o
  -7  -3   5       8933.57       7995.05       247.26 o
  -6  -3   5      18776.56      17920.99       836.73 o
  -5  -3   5      17400.17      17019.52       411.99 o
  -4  -3   5      18934.73      18800.52       314.84 o
  -3  -3   5       5090.13       5208.92       182.38 o
  -2  -3   5       2281.75       2494.30       104.29 o
  -1  -3   5      17003.14      16414.53       280.36 o
   0  -3   5       1119.07        834.19       123.57 o
   1  -3   5       5598.73       5289.57       295.69 o
   2  -3   5       4330.80       3969.07       199.61 o
   3  -3   5       8101.64       7708.03       435.71 o
   4  -3   5      27200.08      27557.27       840.82 o
   5  -3   5       8621.47       9117.19       530.33 o
   6  -3   5       4676.74       4506.06       396.75 o
   7  -3   5        490.49        649.43       245.69 o
   8  -3   5        984.44       1351.72       285.21 o
   9  -3   5         96.16         77.46       208.94 o
  10  -3   5       1597.44       1005.05       275.68 o
  11  -3   5        132.37         72.91       184.51 o
  12  -3   5         37.60        115.50       293.79 o
 -13  -2   5          0.20        201.55       186.00 o
 -12  -2   5          3.35       -170.34       170.34 o
 -11  -2   5          8.90         60.05       161.16 o
 -10  -2   5          0.34        375.71       163.42 o
  -9  -2   5         78.41        200.91       111.25 o
  -8  -2   5        689.91        782.65       129.06 o
  -7  -2   5       1625.22       1555.62       138.54 o
  -6  -2   5        408.98        385.68        78.88 o
  -5  -2   5        502.84        623.10        98.29 o
  -4  -2   5       3782.21       3644.49       125.32 o
  -3  -2   5        158.13        237.17        52.51 o
  -2  -2   5       1212.26       1110.15        52.62 o
  -1  -2   5        400.59        319.33        56.11 o
   0  -2   5        728.11        764.04        79.71 o
   1  -2   5       3403.99       3053.81       148.43 o
   2  -2   5       5190.54       5500.60       348.09 o
   3  -2   5         48.69         45.29       134.66 o
   4  -2   5         94.90        264.15       167.18 o
   5  -2   5       1757.73       1683.65       256.29 o
   6  -2   5       1329.02       1180.76       249.84 o
   7  -2   5       4470.63       4575.99       431.04 o
   8  -2   5       5116.17       5039.96       483.13 o
   9  -2   5       2553.93       2373.02       360.05 o
  10  -2   5        372.61        265.56       215.65 o
  11  -2   5        164.85        760.64       382.74 o
  12  -2   5        235.60          1.19       229.41 o
 -14  -1   5        457.28        213.36       292.44 o
 -13  -1   5        138.62         71.12       183.74 o
 -12  -1   5       1015.68        755.76       229.74 o
 -11  -1   5       1237.37       1871.26       497.72 o
 -10  -1   5        267.65        300.74       158.19 o
  -9  -1   5        135.53       -156.75       156.75 o
  -8  -1   5       2472.85       2621.24       147.32 o
  -7  -1   5        182.12        186.55        58.50 o
  -6  -1   5         22.81        -27.38        72.78 o
  -5  -1   5        699.56        633.34        66.81 o
  -4  -1   5       4087.33       3638.11       108.75 o
  -3  -1   5       1257.52       1554.94        64.74 o
  -2  -1   5      10805.73      10800.92       122.18 o
  -1  -1   5       9606.38      10787.54       143.55 o
   0  -1   5       7682.14       7870.17       134.64 o
   1  -1   5       2477.57       2475.26       317.00 o
   2  -1   5       1584.93       1785.03       218.65 o
   3  -1   5        211.12        252.35       148.76 o
   4  -1   5         97.61         84.00       155.87 o
   5  -1   5        232.73        487.95       196.30 o
   6  -1   5        926.59        875.19       250.96 o
   7  -1   5       2465.55       2051.82       331.94 o
   8  -1   5        539.00        664.77       269.82 o
   9  -1   5       4086.66       3500.45       428.04 o
  10  -1   5        335.74        -26.38       223.48 o
  11  -1   5       2328.40       2065.97       353.14 o
  12  -1   5        111.39        286.70       224.30 o
 -14   0   5         89.63        619.01       340.82 o
 -13   0   5         59.13        -20.65       182.65 o
 -12   0   5        484.57        492.39       178.99 o
 -11   0   5         97.90        128.06       149.22 o
 -10   0   5         52.03       -100.64       156.02 o
  -9   0   5        507.61        530.76       188.94 o
  -8   0   5        466.68        445.61       133.91 o
  -7   0   5        699.76        678.39       157.26 o
  -6   0   5       4112.96       4335.37       259.34 o
  -5   0   5        689.25        828.92       204.34 o
  -4   0   5       1653.94       2130.25       133.58 o
  -3   0   5       2621.90       2700.39       101.87 o
  -2   0   5       6952.90       7647.33       127.18 o
  -1   0   5         32.17        117.80        50.88 o
   0   0   5       8262.24       8784.53       251.35 o
   1   0   5          4.81       -125.01       143.51 o
   2   0   5       4279.12       4280.89       134.48 o
   3   0   5       4264.37       4005.12       168.01 o
   4   0   5      17941.30      20332.87       717.37 o
   5   0   5      10397.90      12329.34       611.04 o
   6   0   5        184.56        266.82       214.58 o
   7   0   5        985.54       1274.77       285.09 o
   8   0   5        272.05        167.70       227.75 o
   9   0   5          0.71        406.47       248.85 o
  10   0   5         50.79        284.40       243.93 o
  11   0   5        473.97        685.84       251.98 o
  12   0   5        984.16        995.23       281.61 o
  13   0   5        203.37       -141.03       337.97 o
 -14   1   5         16.95       -168.55       196.71 o
 -13   1   5        184.21        195.33       185.85 o
 -12   1   5         51.80         79.65       251.99 o
 -11   1   5         23.95         66.31       152.93 o
 -10   1   5         82.21        151.55       154.86 o
  -9   1   5         58.33        -24.38       159.24 o
  -8   1   5       3796.14       3935.83       299.23 o
  -7   1   5        284.72        405.69       135.15 o
  -6   1   5        402.98        231.21       106.97 o
  -5   1   5       8712.43       9367.10       330.56 o
  -4   1   5       8733.85      10155.21       308.75 o
  -3   1   5         92.90        156.17        78.61 o
  -2   1   5       1556.74       1486.62        65.94 o
  -1   1   5      12277.64      11565.28       172.50 o
   0   1   5      16365.78      16758.16       316.73 o
   1   1   5        428.87        444.76        77.90 o
   2   1   5       4175.42       4339.34       151.31 o
   3   1   5       1250.72       1336.87       118.72 o
   4   1   5       2677.47       2649.41       317.20 o
   5   1   5       1476.71       1521.36       203.37 o
   6   1   5        644.19        413.53       303.54 o
   7   1   5       1487.63       1490.32       326.60 o
   8   1   5       6575.58       7164.57       578.78 o
   9   1   5        332.82        135.85       234.42 o
  10   1   5        762.15       1004.91       201.36 o
  11   1   5        473.19        930.54       260.21 o
  12   1   5          1.03        -40.78       231.55 o
 -14   2   5          4.59       -189.10       222.40 o
 -13   2   5        399.02        282.42       306.27 o
 -12   2   5         12.86        307.73       195.08 o
 -11   2   5       2767.67       2905.79       320.34 o
 -10   2   5       1559.95       1500.36       242.30 o
  -9   2   5      15874.86      16390.39       613.07 o
  -8   2   5       5328.96       6261.64       363.29 o
  -7   2   5       4532.37       3989.76       481.12 o
  -6   2   5       2413.56       2685.82       239.90 o
  -5   2   5       6291.97       6715.30       305.07 o
  -4   2   5       1064.94       1118.12       117.19 o
  -3   2   5        353.69        487.29        68.06 o
  -2   2   5       6550.27       7040.75       127.37 o
  -1   2   5       3754.82       3683.89       142.60 o
   0   2   5       1958.14       1767.97        94.74 o
   1   2   5        263.62        234.38        51.20 o
   2   2   5       3229.12       3317.60       122.82 o
   3   2   5        126.12        -16.35       155.98 o
   4   2   5         26.77        292.54       191.72 o
   5   2   5        443.76        455.79       228.44 o
   6   2   5        382.80        126.48       241.17 o
   7   2   5       1161.99       1097.14       208.50 o
   8   2   5       2098.02       2486.43       285.34 o
   9   2   5       3582.18       3527.01       376.55 o
  10   2   5       2087.28       2079.03       240.61 o
  11   2   5        539.15        464.02       238.13 o
 -14   3   5       1277.61       1661.10       319.43 o
 -13   3   5        368.23        623.07       209.64 o
 -12   3   5        124.63        313.61       193.45 o
 -11   3   5       1306.90       1045.49       241.71 o
 -10   3   5       1869.73       1911.67       253.88 o
  -9   3   5        936.89        922.66       198.70 o
  -8   3   5        142.65        325.74       100.21 o
  -7   3   5       4682.17       4744.32       167.44 o
  -6   3   5       5906.85       6938.05       189.59 o
  -5   3   5         56.77        102.35        57.14 o
  -4   3   5       4605.52       4711.35       210.72 o
  -3   3   5        574.03        574.09        64.35 o
  -2   3   5        187.83         74.49        64.25 o
  -1   3   5       3614.66       3882.18       254.61 o
   0   3   5       2462.31       2516.15       120.20 o
   1   3   5       3787.67       3571.31       110.70 o
   2   3   5       5404.64       4986.47       360.15 o
   3   3   5       9871.45       9316.29       324.45 o
   4   3   5       1180.68       1167.32       266.10 o
   5   3   5       1840.56       1840.10       348.51 o
   6   3   5        236.59        604.40       261.48 o
   7   3   5         55.96        170.92       173.67 o
   8   3   5       6406.01       6988.85       366.31 o
   9   3   5        148.14         25.64       257.17 o
  10   3   5        356.68        655.52       183.37 o
  11   3   5        853.11       1449.20       452.23 o
 -14   4   5       1070.34        839.50       261.49 o
 -13   4   5        782.41        782.73       257.04 o
 -12   4   5       1782.81       1580.63       274.92 o
 -11   4   5        179.20         17.91       198.55 o
 -10   4   5       1146.87       1121.88       214.44 o
  -9   4   5         28.75       -177.96       177.96 o
  -8   4   5        120.38        158.47       158.71 o
  -7   4   5       2406.22       2618.98       148.27 o
  -6   4   5       4662.78       4848.12       270.09 o
  -5   4   5      15380.55      16175.85       418.12 o
  -4   4   5      10956.39      10496.23       297.45 o
  -3   4   5      20639.59      20609.61       770.14 o
  -2   4   5        970.65        706.69       108.26 o
  -1   4   5       6216.03       5842.24       234.38 o
   0   4   5        373.19        465.46       141.99 o
   1   4   5        132.36        210.80        96.40 o
   2   4   5         30.91         40.09        78.10 o
   3   4   5       2461.10       2464.03       288.59 o
   4   4   5         13.57       -126.54       126.54 o
   5   4   5       3309.54       3397.49       296.75 o
   6   4   5       2498.33       2353.22       273.95 o
   7   4   5        272.52        175.60       159.42 o
   8   4   5        256.50        233.91       199.64 o
   9   4   5         93.58        267.56       168.52 o
  10   4   5         89.27       -140.05       191.03 o
  11   4   5        166.00        831.22       360.42 o
 -14   5   5        805.87        630.96       230.33 o
 -13   5   5        258.82        -11.95       186.81 o
 -12   5   5         12.74        -42.98       172.58 o
 -11   5   5        111.35        374.57       166.12 o
 -10   5   5        440.30        203.44       155.04 o
  -9   5   5        573.42        285.85       184.25 o
  -8   5   5         29.50        -38.27       132.30 o
  -7   5   5       5083.61       5370.99       311.15 o
  -6   5   5        337.60        413.54       135.47 o
  -5   5   5        347.93        472.03        98.29 o
  -4   5   5       4644.95       4807.50       196.49 o
  -3   5   5         60.62         -0.59        36.50 o
  -2   5   5        818.13        833.41       106.11 o
  -1   5   5        581.88        608.87       106.74 o
   0   5   5        129.16        238.80        67.23 o
   1   5   5        190.11        245.25       164.82 o
   2   5   5        256.93        212.22        85.03 o
   3   5   5        127.98         59.77        91.28 o
   4   5   5       6865.80       6926.22       289.65 o
   5   5   5       4620.00       4404.77       255.66 o
   6   5   5       6910.52       6465.56       533.20 o
   7   5   5       1856.02       1793.21       271.33 o
   8   5   5       1639.23       1599.88       277.22 o
   9   5   5        313.53        261.90       184.91 o
  10   5   5         12.25         92.98       245.45 o
  11   5   5         42.85        209.54       291.84 o
 -14   6   5        361.22        356.82       225.96 o
 -13   6   5        163.97        410.72       228.67 o
 -12   6   5        164.84        215.11       178.37 o
 -11   6   5       1253.55        890.53       222.63 o
 -10   6   5        634.10        745.44       182.43 o
  -9   6   5        158.90        116.49       153.03 o
  -8   6   5         33.29        -96.62       127.76 o
  -7   6   5        193.25        182.58       126.70 o
  -6   6   5        565.78        505.01       116.31 o
  -5   6   5        731.69        568.09       103.26 o
  -4   6   5         10.23         62.24        67.40 o
  -3   6   5       3260.59       3566.66       280.91 o
  -2   6   5        817.09        844.20        97.46 o
  -1   6   5       2808.33       2927.45       149.32 o
   0   6   5       5470.00       4428.62       235.88 o
   1   6   5      11185.07      11162.14       314.66 o
   2   6   5       3923.62       3727.04       193.27 o
   3   6   5       1663.10       1587.66       156.00 o
   4   6   5       4274.47       4373.30       244.28 o
   5   6   5       3279.53       3172.70       231.43 o
   6   6   5        469.69        528.27       398.51 o
   7   6   5        660.61        822.27       193.62 o
   8   6   5        467.35        456.78       208.82 o
   9   6   5       1028.83       1046.72       243.33 o
  10   6   5        121.55        432.29       365.58 o
 -14   7   5         97.37         24.03       276.45 o
 -13   7   5         50.83         39.12       227.76 o
 -12   7   5        184.11        139.38       168.82 o
 -11   7   5        587.32        313.88       250.82 o
 -10   7   5       1349.03       1143.61       218.54 o
  -9   7   5         34.44       -140.84       140.84 o
  -8   7   5       2399.82       2303.85       244.01 o
  -7   7   5       1451.55       1874.70       208.27 o
  -6   7   5       2252.35       2138.41       182.63 o
  -5   7   5         42.19        192.49        86.60 o
  -4   7   5        535.62        373.50        59.84 o
  -3   7   5       4425.67       4568.78       332.36 o
  -2   7   5       4183.71       4057.04       179.27 o
  -1   7   5       3981.48       3706.91       167.35 o
   0   7   5       5674.07       4753.23       471.32 o
   1   7   5       3104.18       2839.98       170.61 o
   2   7   5        287.38        251.66        99.76 o
   3   7   5         61.85        124.73        95.11 o
   4   7   5       1431.14       1463.87       169.60 o
   5   7   5        651.91        527.49       133.15 o
   6   7   5        687.96        496.05       151.17 o
   7   7   5         31.98         -9.57       169.96 o
   8   7   5        563.53        303.30       171.18 o
   9   7   5        267.98        426.09       400.65 o
  10   7   5         46.90        754.68       434.92 o
 -14   8   5        248.43        229.28       240.51 o
 -13   8   5        669.00        954.08       256.86 o
 -12   8   5       1679.62       1520.75       545.78 o
 -11   8   5        109.17        588.01       205.33 o
 -10   8   5        742.21        712.61       229.34 o
  -9   8   5         92.02        -69.37       128.84 o
  -8   8   5         77.16        225.37       253.94 o
  -7   8   5         21.69         15.22       108.21 o
  -6   8   5         52.06         71.67        92.21 o
  -5   8   5        289.02        144.01        74.35 o
  -4   8   5        242.85        194.46       159.22 o
  -3   8   5         47.45        134.92       146.26 o
  -2   8   5        281.79        180.53        78.51 o
  -1   8   5        285.33        328.63        96.53 o
   0   8   5       2550.53       2691.95       347.95 o
   1   8   5        248.52        101.35       268.35 o
   2   8   5        397.98        559.25       122.44 o
   3   8   5       2745.49       3030.46       217.51 o
   4   8   5       1066.55        959.68       145.94 o
   5   8   5       3540.53       3673.93       252.64 o
   6   8   5         63.19        401.02       188.80 o
   7   8   5       1301.31       1411.43       402.49 o
   8   8   5        731.48       1040.77       427.64 o
   9   8   5       1684.90       2910.85       621.59 o
 -13   9   5       1744.30       1832.50       481.40 o
 -12   9   5       2125.52       2085.70       288.70 o
 -11   9   5         38.44        -20.21       158.46 o
 -10   9   5        798.06        826.90       211.16 o
  -9   9   5        480.71        443.26       156.89 o
  -8   9   5        822.70       1102.23       301.70 o
  -7   9   5       1056.84       1360.95       175.30 o
  -6   9   5       2763.16       3162.90       379.84 o
  -5   9   5         30.05        477.19       200.86 o
  -4   9   5       5555.77       5314.02       323.35 o
  -3   9   5       5044.29       4947.31       309.81 o
  -2   9   5       5663.06       5523.35       288.59 o
  -1   9   5        563.16        472.14       121.21 o
   0   9   5        498.66        367.97       112.71 o
   1   9   5       3658.90       3444.87       420.18 o
   2   9   5       2450.49       2701.58       401.58 o
   3   9   5       3861.40       4572.92       359.11 o
   4   9   5       3701.67       4725.70       380.48 o
   5   9   5       2072.99       2873.43       328.73 o
   6   9   5         35.09        -90.38       383.95 o
   7   9   5        100.18        165.78       372.68 o
   8   9   5          0.02       -277.68       371.88 o
 -13  10   5        137.19        918.46       374.14 o
 -12  10   5          9.35        309.34       331.15 o
 -11  10   5        117.47        272.80       298.80 o
 -10  10   5       3200.21       3544.25       504.59 o
  -9  10   5       8271.54       8962.14       699.75 o
  -8  10   5       5810.37       6297.09       573.12 o
  -7  10   5       1976.76       2195.43       351.23 o
  -6  10   5         43.98         66.99       169.54 o
  -5  10   5        641.87        487.98       188.08 o
  -4  10   5        460.30        847.20       174.21 o
  -3  10   5        490.04        488.50       143.23 o
  -2  10   5        299.93        385.51       196.82 o
  -1  10   5        483.59        724.87       279.52 o
   0  10   5          1.19         66.34       248.09 o
   1  10   5         33.88        -78.42       215.72 o
   2  10   5        992.34        904.13       261.01 o
   3  10   5        124.16        351.85       229.45 o
   4  10   5         24.13       -140.14       233.26 o
   5  10   5        357.75        349.05       197.99 o
   6  10   5       1521.38       2839.87       575.41 o
   7  10   5         70.39        216.34       378.78 o
 -12  11   5          9.65        256.93       347.90 o
 -11  11   5        977.87       1045.40       378.25 o
 -10  11   5       1648.65       2102.20       416.14 o
  -9  11   5       1682.48       1562.93       372.00 o
  -8  11   5        747.96        431.24       230.01 o
  -7  11   5         14.91        218.74       231.86 o
  -6  11   5          8.03        182.99       193.39 o
  -5  11   5         59.91         -9.35       184.18 o
  -4  11   5        383.09        396.00       142.82 o
  -3  11   5       1164.41        841.95       286.62 o
  -2  11   5       1132.48        676.90       299.27 o
  -1  11   5        403.56        736.62       292.52 o
   0  11   5        927.37       1098.67       324.32 o
   1  11   5        402.78        398.43       284.38 o
   2  11   5        434.46        331.20       286.63 o
   3  11   5         15.37         80.40       277.20 o
   4  11   5        101.00        297.48       208.72 o
   5  11   5        120.08        -51.67       321.75 o
   6  11   5         12.51         -3.42       344.80 o
 -12  12   5        114.95        327.80       288.24 o
 -11  12   5        159.67        701.62       365.00 o
 -10  12   5         18.97       -123.52       259.70 o
  -9  12   5        272.86        468.47       239.86 o
  -8  12   5        531.22        815.88       303.82 o
  -7  12   5        633.67        573.94       266.99 o
  -6  12   5        905.96       1249.54       233.79 o
  -5  12   5       1243.78       1144.62       405.55 o
  -4  12   5       3673.20       4118.07       532.44 o
  -3  12   5       2976.84       3350.98       504.13 o
  -2  12   5       1266.83       1228.05       339.69 o
  -1  12   5       1494.58       2342.49       420.47 o
   0  12   5       1157.45       1796.19       399.64 o
   1  12   5       1522.71       1686.97       409.69 o
   2  12   5         35.66        552.65       306.22 o
   3  12   5        249.44         50.50       203.39 o
   4  12   5        308.05        478.07       230.78 o
 -12  13   5        652.18        259.98       349.80 o
 -11  13   5         60.01        342.73       371.25 o
 -10  13   5         32.47        -26.31       234.67 o
  -9  13   5        283.03        502.60       283.95 o
  -8  13   5         96.39         44.22       195.66 o
  -7  13   5       1430.15       1370.25       456.40 o
  -6  13   5        106.16        -30.06       338.77 o
  -5  13   5        816.40       1379.38       419.87 o
  -4  13   5        148.89         34.52       288.14 o
  -3  13   5          6.19        175.41       274.08 o
  -2  13   5          0.38       -340.86       340.86 o
  -1  13   5         73.05        195.85       311.33 o
   0  13   5       1622.09       1894.70       424.51 o
   1  13   5        114.66       -149.36       287.77 o
   2  13   5        146.76        177.97       282.08 o
   3  13   5        431.64        663.78       243.46 o
 -11  14   5          3.45        686.02       296.01 o
  -9  14   5          0.36        942.92       461.11 o
  -8  14   5         93.62        617.94       440.96 o
  -7  14   5         79.03        715.10       472.66 o
  -6  14   5        104.91        288.82       351.59 o
  -5  14   5        397.68        652.92       328.24 o
  -4  14   5         97.25        352.23       299.31 o
  -3  14   5        127.60        426.61       302.26 o
  -2  14   5          7.87       -238.07       270.50 o
  -1  14   5        298.85        362.90       320.40 o
   0  14   5         13.60       -190.25       296.56 o
   1  14   5         90.92        636.35       374.64 o
   2  14   5         46.26        125.54       299.14 o
   3  14   5        624.67        903.66       345.38 o
  -7  15   5        618.21        369.12       364.21 o
  -6  15   5        103.41       -392.85       392.85 o
  -5  15   5         25.25        242.60       370.75 o
  -4  15   5        448.14        584.74       369.30 o
  -3  15   5        511.04       1025.04       399.22 o
  -2  15   5        423.92        758.67       353.54 o
  -1  15   5        827.07       1788.80       493.84 o
   0  15   5       1236.49       1170.43       422.04 o
   1  15   5        553.58        826.71       374.07 o
  -1 -15   6        393.42        784.26       383.80 o
   0 -15   6        639.96        901.12       353.59 o
   1 -15   6        711.85       1179.74       435.90 o
   2 -15   6         60.08       -279.96       321.67 o
   3 -15   6         36.62        362.23       316.88 o
   4 -15   6         86.40       -293.30       293.30 o
   5 -15   6        674.42       1758.15       507.54 o
   6 -15   6         86.57         86.19       353.77 o
   7 -15   6          6.92        303.65       354.75 o
  -3 -14   6          9.16        -41.34       311.24 o
  -2 -14   6          0.24         -3.08       286.56 o
  -1 -14   6        160.15        561.18       387.52 o
   0 -14   6         21.82        -50.96       271.03 o
   1 -14   6       1435.39       2093.98       487.78 o
   2 -14   6       1451.41       1823.73       414.14 o
   3 -14   6       1582.71       1252.13       399.69 o
   4 -14   6         43.92         60.87       270.88 o
   5 -14   6         27.57         26.02       289.94 o
   6 -14   6        196.14          6.97       328.34 o
   7 -14   6        617.49        927.16       388.55 o
   8 -14   6        231.06        645.94       392.90 o
   9 -14   6        216.23         12.52       338.25 o
  10 -14   6        297.67        185.41       321.69 o
  -5 -13   6        568.56        581.84       360.64 o
  -4 -13   6        466.56        335.49       293.01 o
  -3 -13   6       1086.35        724.56       355.95 o
  -2 -13   6       1565.07       1834.29       441.22 o
  -1 -13   6       4338.69       5027.90       627.56 o
   0 -13   6       2181.90       2730.27       505.62 o
   1 -13   6       2280.05       2213.49       451.04 o
   2 -13   6        270.37       1108.99       387.85 o
   3 -13   6        553.31        629.99       314.02 o
   4 -13   6       1687.78       2033.32       440.31 o
   5 -13   6        514.06       1113.73       378.67 o
   6 -13   6       1735.17       1307.33       395.21 o
   7 -13   6         22.25        260.96       204.54 o
   8 -13   6          2.87       -341.97       341.97 o
   9 -13   6          6.53          6.31       215.73 o
  10 -13   6        107.35        518.64       286.05 o
  -6 -12   6        498.52        697.10       380.05 o
  -5 -12   6       2203.39       2662.34       552.53 o
  -4 -12   6       1117.67       1529.79       410.94 o
  -3 -12   6          4.43        493.16       324.84 o
  -2 -12   6        308.26        331.91       279.62 o
  -1 -12   6         69.70         58.40       261.89 o
   0 -12   6        392.06         82.28       277.50 o
   1 -12   6        422.60        688.40       267.93 o
   2 -12   6       2101.71       2040.21       420.11 o
   3 -12   6       1704.84       1841.30       407.80 o
   4 -12   6        439.32        461.34       294.60 o
   5 -12   6        184.94        236.55       196.28 o
   6 -12   6        169.80         47.16       174.28 o
   7 -12   6        200.45        654.00       555.59 o
   8 -12   6        778.75        201.48       210.27 o
   9 -12   6        199.94       -332.94       484.80 o
  10 -12   6          6.46       -245.20       245.20 o
  11 -12   6         63.29       -270.71       271.30 o
  -8 -11   6        802.39       1300.65       491.73 o
  -7 -11   6        566.16        679.02       277.52 o
  -6 -11   6         13.22         14.36       270.74 o
  -5 -11   6        210.39        590.53       364.29 o
  -4 -11   6        222.06         87.77       295.93 o
  -3 -11   6         16.62        374.01       339.00 o
  -2 -11   6        169.74        151.04       260.36 o
  -1 -11   6          0.74         21.28       268.63 o
   0 -11   6        289.44        328.01       261.22 o
   1 -11   6        545.28        185.26       250.34 o
   2 -11   6          0.85        124.49       248.01 o
   3 -11   6       2762.61       2849.42       391.89 o
   4 -11   6        244.13        487.49       163.22 o
   5 -11   6       1016.78       1191.58       234.23 o
   6 -11   6        170.83        331.31       256.25 o
   7 -11   6        108.92        201.41       154.45 o
   8 -11   6          0.21        -89.25       160.05 o
   9 -11   6        561.56        240.95       168.55 o
  10 -11   6         45.61        260.44       195.88 o
  11 -11   6        755.66        966.56       303.97 o
  -9 -10   6         78.83        265.08       228.89 o
  -8 -10   6          2.86       -197.64       197.64 o
  -7 -10   6        387.30        755.99       201.40 o
  -6 -10   6          1.61        -23.19       155.42 o
  -5 -10   6        505.43        680.43       324.98 o
  -4 -10   6        787.64       1211.75       372.56 o
  -3 -10   6       1556.86       1883.11       386.69 o
  -2 -10   6       2946.96       2832.06       446.00 o
  -1 -10   6       3225.04       3421.48       470.27 o
   0 -10   6       4714.56       5141.98       548.22 o
   1 -10   6       1540.30       1050.76       326.32 o
   2 -10   6         54.83       -106.13       232.97 o
   3 -10   6          6.21        -73.71       263.67 o
   4 -10   6       3131.30       3109.16       457.30 o
   5 -10   6        790.69        896.22       217.33 o
   6 -10   6        705.80        863.13       538.88 o
   7 -10   6       1063.54       1129.19       229.69 o
   8 -10   6        624.65        434.17       168.58 o
   9 -10   6         43.99        105.22       196.61 o
  10 -10   6          4.50        118.76       221.92 o
  11 -10   6        662.46         76.50       213.14 o
 -10  -9   6         58.49        181.81       274.60 o
  -9  -9   6        917.91       1081.62       359.20 o
  -8  -9   6        913.89        684.82       347.08 o
  -7  -9   6         99.81       -167.34       167.34 o
  -6  -9   6       3043.69       3348.52       248.76 o
  -5  -9   6       2947.62       2831.60       295.42 o
  -4  -9   6       3308.75       2538.33       438.40 o
  -3  -9   6       2019.80       1826.32       361.71 o
  -2  -9   6       5755.40       5207.45       542.60 o
  -1  -9   6       5687.16       5911.92       557.91 o
   0  -9   6        573.25        758.78       314.10 o
   1  -9   6          8.45         52.95        37.13 o
   2  -9   6        215.92        566.11       265.26 o
   3  -9   6        242.32        233.32       166.86 o
   4  -9   6       2323.42       2356.34       272.48 o
   5  -9   6        444.55        249.86       179.52 o
   6  -9   6        256.85        154.33       183.58 o
   7  -9   6         77.44        234.54       184.83 o
   8  -9   6        276.32        167.85       236.80 o
   9  -9   6        150.62        122.59       210.51 o
  10  -9   6          8.03         96.82       399.17 o
  11  -9   6        232.56        334.68       230.32 o
 -11  -8   6        147.60        534.76       304.07 o
 -10  -8   6         99.08       -114.71       209.91 o
  -9  -8   6          3.19        -11.04       213.46 o
  -8  -8   6         20.36        195.54       231.74 o
  -7  -8   6        160.46         70.49       222.11 o
  -6  -8   6       1273.40       1258.55       169.76 o
  -5  -8   6         43.58        203.02       156.57 o
  -4  -8   6       2820.54       2794.80       275.05 o
  -3  -8   6       4789.68       4915.32       500.79 o
  -2  -8   6        881.59        976.83       269.91 o
  -1  -8   6       1142.26       1132.97       294.15 o
   0  -8   6         81.31        -50.53       225.09 o
   1  -8   6         63.90        212.17       210.98 o
   2  -8   6       1071.84        981.13       198.07 o
   3  -8   6       4827.34       4755.40       325.14 o
   4  -8   6       7945.51       7646.11       414.00 o
   5  -8   6       2592.27       2609.77       273.78 o
   6  -8   6       1806.41       2069.06       265.75 o
   7  -8   6        961.50       1644.79       338.90 o
   8  -8   6       7225.83       7590.97       630.29 o
   9  -8   6        790.97       1154.77       305.35 o
  10  -8   6        840.64        678.24       457.99 o
  11  -8   6        131.95         69.64       306.03 o
  12  -8   6        765.00       1114.13       522.44 o
 -11  -7   6        198.73        689.67       313.41 o
 -10  -7   6         49.85       -218.96       218.96 o
  -9  -7   6        537.17        676.82       284.51 o
  -8  -7   6        362.19        264.54       212.55 o
  -7  -7   6        633.87        474.72       137.51 o
  -6  -7   6        717.99        755.23       141.88 o
  -5  -7   6       2743.00       3076.85       286.01 o
  -4  -7   6        280.89        166.81       156.55 o
  -3  -7   6         61.88         45.20        91.85 o
  -2  -7   6       1842.86       1278.93       319.75 o
  -1  -7   6         99.59          4.33        77.92 o
   0  -7   6       1205.74        993.91       161.34 o
   1  -7   6        203.09        -37.00       129.50 o
   2  -7   6       4185.30       3489.00       466.62 o
   3  -7   6       2293.11       2093.10       214.95 o
   4  -7   6       2933.45       3039.53       267.62 o
   5  -7   6       1818.39       1925.59       246.28 o
   6  -7   6        916.13        742.09       265.14 o
   7  -7   6        810.98        750.06       256.14 o
   8  -7   6       3711.71       3017.71       411.90 o
   9  -7   6        759.15        585.94       255.44 o
  10  -7   6        606.77        575.01       208.94 o
  11  -7   6        262.16        261.84       193.38 o
  12  -7   6         26.73        617.72       367.29 o
 -11  -6   6        232.99        522.89       295.20 o
 -10  -6   6       2129.01       2309.02       412.37 o
  -9  -6   6       7693.50       8564.66       722.17 o
  -8  -6   6       3567.69       3527.40       336.27 o
  -7  -6   6       2613.10       2477.45       216.89 o
  -6  -6   6        234.18        210.59       107.17 o
  -5  -6   6        777.53        842.19       114.33 o
  -4  -6   6         46.46         43.92        74.53 o
  -3  -6   6       3308.96       2892.41       150.56 o
  -2  -6   6       5172.40       4327.85       199.68 o
  -1  -6   6       7045.80       6677.40       461.57 o
   0  -6   6        617.99        424.91       121.98 o
   1  -6   6       7268.81       7095.14       326.85 o
   2  -6   6        754.08        725.89       147.41 o
   3  -6   6       4970.57       4695.73       284.10 o
   4  -6   6       1404.02       1287.40       193.23 o
   5  -6   6       3516.74       3369.93       392.81 o
   6  -6   6        728.61        354.86       234.76 o
   7  -6   6          1.14        -20.76       205.93 o
   8  -6   6        179.77        317.92       234.83 o
   9  -6   6       1112.81        980.59       324.39 o
  10  -6   6        793.81        326.32       227.96 o
  11  -6   6       2124.93       1938.64       308.55 o
  12  -6   6        663.53        658.82       387.83 o
 -12  -5   6        481.05        579.05       274.12 o
 -11  -5   6        127.67        539.75       298.82 o
 -10  -5   6         67.15       -120.38       250.50 o
  -9  -5   6         79.86        -23.61       196.84 o
  -8  -5   6       1327.87       1298.57       127.53 o
  -7  -5   6       1849.85       1803.67       165.21 o
  -6  -5   6        492.74        301.61        89.56 o
  -5  -5   6         43.84        133.62        73.08 o
  -4  -5   6       2032.86       1993.89       132.77 o
  -3  -5   6        803.43        873.45        97.77 o
  -2  -5   6       2818.66       2426.34       156.79 o
  -1  -5   6         35.57         73.49        64.74 o
   0  -5   6       1185.22       1210.05       150.43 o
   1  -5   6       6111.45       6465.86       294.05 o
   2  -5   6       1230.52       1363.69       212.26 o
   3  -5   6         17.17        -34.04       113.33 o
   4  -5   6        651.29        643.90       216.04 o
   5  -5   6       1572.18       1220.94       275.77 o
   6  -5   6        946.65        914.50       262.84 o
   7  -5   6       6730.64       7035.36       558.24 o
   8  -5   6       2439.78       2624.95       392.86 o
   9  -5   6        662.04        547.79       240.14 o
  10  -5   6        185.42       -207.66       221.76 o
  11  -5   6        260.26       -135.80       198.40 o
  12  -5   6          2.38       -306.38       306.38 o
 -12  -4   6         32.60        -25.16       235.80 o
 -11  -4   6        341.58        528.49       301.20 o
 -10  -4   6          0.57        -87.48       197.15 o
  -9  -4   6        933.81        737.72       231.85 o
  -8  -4   6          0.50        -91.11        95.44 o
  -7  -4   6          4.63        141.87       104.38 o
  -6  -4   6        879.97        817.44       225.80 o
  -5  -4   6       7211.98       6703.88       219.80 o
  -4  -4   6        535.66        283.17       125.07 o
  -3  -4   6       2722.51       2525.23       185.53 o
  -2  -4   6       4325.10       4189.65       343.62 o
  -1  -4   6        976.31        813.56        97.44 o
   0  -4   6        681.48        704.60       140.79 o
   1  -4   6       2744.96       2709.19       182.39 o
   2  -4   6         30.37        117.94       154.84 o
   3  -4   6       6556.17       6541.82       294.54 o
   4  -4   6       2681.18       2833.52       334.61 o
   5  -4   6        102.89        106.09       169.49 o
   6  -4   6       4147.03       4317.50       426.05 o
   7  -4   6        302.61        227.90       202.73 o
   8  -4   6        143.20       -197.12       208.81 o
   9  -4   6         14.37        -30.95       234.17 o
  10  -4   6         75.09         86.73       236.36 o
  11  -4   6          4.38        -81.81       648.70 o
  12  -4   6         19.04          6.26       312.86 o
 -13  -3   6        527.21        995.64       396.79 o
 -12  -3   6        172.39        377.48       294.75 o
 -11  -3   6        879.78       1126.89       236.31 o
 -10  -3   6        942.26       1285.30       214.00 o
  -9  -3   6       3446.04       3258.55       286.94 o
  -8  -3   6       4538.13       4694.69       234.13 o
  -7  -3   6       1670.46       1758.15       132.50 o
  -6  -3   6       8698.72       8169.50       283.59 o
  -5  -3   6      13151.80      12719.85       292.61 o
  -4  -3   6       3548.54       3221.88       146.66 o
  -3  -3   6       6264.23       6165.21       210.56 o
  -2  -3   6       1288.97       1379.61        83.15 o
  -1  -3   6       1814.97       1847.94       227.73 o
   0  -3   6        658.26        465.18        99.73 o
   1  -3   6       2589.21       2600.45       170.48 o
   2  -3   6      10575.77      10184.69       364.63 o
   3  -3   6       1912.41       2260.06       271.19 o
   4  -3   6       4366.16       4566.40       377.05 o
   5  -3   6       1386.40       1370.08       258.23 o
   6  -3   6         72.26         15.55       201.64 o
   7  -3   6        532.24        754.85       268.35 o
   8  -3   6        530.87        899.57       259.05 o
   9  -3   6        226.03       -173.06       215.99 o
  10  -3   6       2119.77       2007.73       369.76 o
  11  -3   6        258.11        264.06       261.90 o
  12  -3   6        706.69        124.49       344.68 o
 -13  -2   6          3.78         57.03       182.94 o
 -12  -2   6        104.09       -158.01       158.01 o
 -11  -2   6         77.73        155.32       144.41 o
 -10  -2   6        381.92        403.76       283.68 o
  -9  -2   6       1839.58       1859.07       237.68 o
  -8  -2   6        185.61        245.19        97.50 o
  -7  -2   6          2.02         22.02        58.14 o
  -6  -2   6       1174.35       1183.59        91.54 o
  -5  -2   6        562.16        484.47        72.08 o
  -4  -2   6        107.63         93.09        50.48 o
  -3  -2   6       4562.12       4738.44       114.64 o
  -2  -2   6       1035.35       1069.30        66.72 o
  -1  -2   6       1442.14       1472.60       123.08 o
   0  -2   6       3335.11       3418.75       126.64 o
   1  -2   6       3227.08       3071.17       155.37 o
   2  -2   6        121.30         40.81        74.83 o
   3  -2   6       2826.57       2661.81       315.50 o
   4  -2   6        776.85        923.05       235.95 o
   5  -2   6       1216.96        802.70       243.54 o
   6  -2   6        401.13        465.98       230.03 o
   7  -2   6       1232.68       1466.47       316.44 o
   8  -2   6       1734.56       1652.35       310.13 o
   9  -2   6        572.40        587.13       276.26 o
  10  -2   6        158.23       -148.60       217.82 o
  11  -2   6        864.58        874.99       244.53 o
  12  -2   6        236.02        535.44       314.38 o
 -14  -1   6        255.26        453.79       331.31 o
 -13  -1   6        536.55        678.36       227.09 o
 -12  -1   6         92.84        199.81       173.66 o
 -11  -1   6        123.74        430.40       180.45 o
 -10  -1   6         20.78         80.37       160.26 o
  -9  -1   6       2404.48       1907.25       247.13 o
  -8  -1   6        196.27        144.95       120.97 o
  -7  -1   6       2349.86       1992.73       180.63 o
  -6  -1   6        209.87        211.42        37.19 o
  -5  -1   6         29.29          1.68        53.09 o
  -4  -1   6       7491.20       7810.24       204.76 o
  -3  -1   6      14539.69      15128.22       191.68 o
  -2  -1   6      44904.48      47626.96       350.17 o
  -1  -1   6      79368.83      82520.56       440.46 o
   0  -1   6       7848.98       8229.42       238.25 o
   1  -1   6        983.53        983.00        73.42 o
   2  -1   6       6172.87       7684.98       419.57 o
   3  -1   6        490.53        684.60       197.24 o
   4  -1   6         18.09        -60.12       162.64 o
   5  -1   6       8537.17       9013.91       554.19 o
   6  -1   6        928.63        802.13       229.57 o
   7  -1   6       3477.08       3208.91       406.09 o
   8  -1   6        405.59        168.61       245.01 o
   9  -1   6       1039.38        967.03       306.10 o
  10  -1   6        890.40        590.05       242.33 o
  11  -1   6        498.46       1102.22       403.99 o
  12  -1   6         24.30       -125.23       660.47 o
 -14   0   6        967.59        715.37       314.71 o
 -13   0   6       3601.62       3837.19       401.69 o
 -12   0   6       1241.87       1381.88       254.30 o
 -11   0   6        731.95        534.39       180.53 o
 -10   0   6       1007.23        723.27       185.32 o
  -9   0   6        768.48        906.55       196.59 o
  -8   0   6        727.62        616.45       164.65 o
  -7   0   6       2536.78       2672.09       236.64 o
  -6   0   6       4521.40       5101.42       282.03 o
  -5   0   6        563.12        786.50       111.07 o
  -4   0   6       7334.84       7992.60       239.51 o
  -3   0   6       8280.12       9587.08       150.64 o
  -2   0   6       7049.58       7103.85       139.27 o
  -1   0   6       2934.01       2679.25        92.78 o
   0   0   6        852.99       1027.46       184.60 o
   1   0   6       3247.96       3600.27       291.27 o
   2   0   6         27.89         50.95       151.28 o
   3   0   6       1166.49       1232.24       106.13 o
   4   0   6        227.52        277.99        83.58 o
   5   0   6         44.02       -183.71       183.71 o
   6   0   6        149.81        480.04       236.92 o
   7   0   6        205.35        219.19       213.48 o
   8   0   6        163.03        517.31       249.10 o
   9   0   6        603.00        482.35       272.60 o
  10   0   6       5589.13       4889.99       560.14 o
  11   0   6       1969.68       1806.16       376.57 o
  12   0   6       1332.14        930.83       287.92 o
 -14   1   6        934.28        995.00       277.92 o
 -13   1   6       1193.81       1587.88       278.72 o
 -12   1   6       2514.63       2608.06       711.99 o
 -11   1   6        164.60        295.39       252.16 o
 -10   1   6        728.71        640.73       173.90 o
  -9   1   6          8.46         48.45       138.58 o
  -8   1   6        438.83        538.43       158.93 o
  -7   1   6        724.92        842.02       181.71 o
  -6   1   6       1257.07       1373.68       160.12 o
  -5   1   6       1730.75       1950.78       166.92 o
  -4   1   6       2255.08       2234.24       228.72 o
  -3   1   6         83.08         71.58        57.56 o
  -2   1   6       1426.48       1416.78        68.55 o
  -1   1   6       8254.46       8166.76       179.62 o
   0   1   6        382.31        264.47       143.49 o
   1   1   6       2813.82       2949.25       148.87 o
   2   1   6       3905.91       3674.93       300.09 o
   3   1   6      10484.63      11070.67       513.14 o
   4   1   6       3926.54       3905.92       270.13 o
   5   1   6        256.03        571.40       235.41 o
   6   1   6       2474.57       2194.56       341.66 o
   7   1   6         16.60       -209.83       256.29 o
   8   1   6       1286.59        758.80       284.12 o
   9   1   6          1.66       -272.14       272.14 o
  10   1   6         85.26        411.79       216.87 o
  11   1   6         39.55        -12.47       257.91 o
  12   1   6        166.22        274.97       334.17 o
 -14   2   6        311.73        177.19       184.63 o
 -13   2   6       1449.80       1464.29       281.91 o
 -12   2   6        594.15        289.96       176.99 o
 -11   2   6        291.71        134.23       158.76 o
 -10   2   6        453.81        394.05       190.03 o
  -9   2   6       1409.34       1513.46       243.30 o
  -8   2   6       2914.90       3217.32       274.41 o
  -7   2   6       8097.37       9174.56       393.15 o
  -6   2   6         41.98         49.35       102.97 o
  -5   2   6        522.23        438.99       108.59 o
  -4   2   6       3666.44       3634.67       215.74 o
  -3   2   6          2.22         14.19        39.94 o
  -2   2   6       2969.96       2671.06       104.07 o
  -1   2   6      11830.72      11764.45       318.71 o
   0   2   6        394.10        444.01        68.92 o
   1   2   6         22.16        -59.39        59.39 o
   2   2   6        520.44        705.36        67.97 o
   3   2   6        324.05        234.04       130.38 o
   4   2   6        291.23        105.08       186.57 o
   5   2   6       1268.38        872.04       265.76 o
   6   2   6        759.59        978.32       222.42 o
   7   2   6         13.94          9.48       244.25 o
   8   2   6       4385.15       3908.24       467.90 o
   9   2   6       1577.19       1693.68       279.92 o
  10   2   6        917.66        917.58       250.24 o
  11   2   6          0.68        378.53       212.39 o
 -14   3   6          1.47       -229.12       229.12 o
 -13   3   6         50.11         64.83       426.07 o
 -12   3   6        163.60        186.29       185.62 o
 -11   3   6       3095.30       3215.07       332.05 o
 -10   3   6       3142.92       2897.99       299.53 o
  -9   3   6       5094.24       5484.32       364.92 o
  -8   3   6        251.82        131.82       136.87 o
  -7   3   6       4100.26       4074.83       353.65 o
  -6   3   6        641.01        849.25        77.36 o
  -5   3   6        564.46        782.37       122.21 o
  -4   3   6       6594.50       6947.47       251.81 o
  -3   3   6        682.48        776.82        65.81 o
  -2   3   6       4535.20       4412.30       142.06 o
  -1   3   6        269.05        374.85        98.02 o
   0   3   6        170.92         98.18        63.38 o
   1   3   6      14144.65      15183.41       253.39 o
   2   3   6          0.15        123.71        81.39 o
   3   3   6        766.79        720.35       128.68 o
   4   3   6         35.28        122.37       190.98 o
   5   3   6       2361.67       2821.60       411.56 o
   6   3   6       1570.95       1366.75       328.60 o
   7   3   6         92.68        436.93       264.40 o
   8   3   6        236.07        321.41       203.99 o
   9   3   6        136.31       -111.15       188.19 o
  10   3   6       1173.14       1446.06       229.73 o
  11   3   6       1416.81       1644.19       431.93 o
 -14   4   6       1742.12       2069.13       345.15 o
 -13   4   6        929.90        950.42       236.29 o
 -12   4   6          0.42        124.66       175.83 o
 -11   4   6         58.89        -18.29       161.42 o
 -10   4   6        510.34        176.47       147.65 o
  -9   4   6      11122.70      12267.48       529.95 o
  -8   4   6       2834.25       2980.79       361.49 o
  -7   4   6      14726.86      16266.03       326.31 o
  -6   4   6       2989.91       3474.29       231.85 o
  -5   4   6      10459.76      11449.14       354.63 o
  -4   4   6       4008.09       4466.93       200.03 o
  -3   4   6       7572.65       7671.23       157.03 o
  -2   4   6         21.93         47.56        39.90 o
  -1   4   6         48.26         69.52       244.47 o
   0   4   6          8.59        -13.93        92.44 o
   1   4   6       2618.23       2542.23       126.33 o
   2   4   6       2746.82       2957.67       197.84 o
   3   4   6         45.97         48.24        99.07 o
   4   4   6        906.18        730.69       151.72 o
   5   4   6       1270.25       1023.03       312.33 o
   6   4   6        195.26        308.36       184.33 o
   7   4   6       2105.64       2178.39       293.53 o
   8   4   6        366.70        198.00       177.20 o
   9   4   6          3.24        139.25       183.12 o
  10   4   6        448.84        195.06       244.37 o
  11   4   6        708.31        805.42       349.21 o
 -14   5   6         13.72         63.85       222.18 o
 -13   5   6        228.40        164.21       200.33 o
 -12   5   6         22.57        -28.89       175.65 o
 -11   5   6        121.72        240.46       177.97 o
 -10   5   6       2119.27       2096.14       378.31 o
  -9   5   6        637.51        365.79       166.30 o
  -8   5   6       2858.26       3096.35       273.95 o
  -7   5   6      10603.34      11608.51       433.93 o
  -6   5   6       8712.94       8990.01       347.96 o
  -5   5   6       2314.15       2279.53       164.08 o
  -4   5   6       4682.61       4915.13       199.45 o
  -3   5   6        701.44        719.46       115.60 o
  -2   5   6       2709.03       2117.66       158.99 o
  -1   5   6       2308.80       2723.79       184.36 o
   0   5   6       4455.06       3640.67       296.08 o
   1   5   6       2309.89       2295.55       238.52 o
   2   5   6       7728.17       6248.73       601.55 o
   3   5   6        405.92        396.31       141.61 o
   4   5   6       4734.16       4629.75       247.95 o
   5   5   6       3618.06       3393.43       232.35 o
   6   5   6        540.05        505.58       192.45 o
   7   5   6          1.16         22.53       174.92 o
   8   5   6        228.00        338.77       192.05 o
   9   5   6        432.90        592.52       189.76 o
  10   5   6         49.11       -212.46       212.46 o
 -14   6   6         23.22        -89.91       197.10 o
 -13   6   6         46.90       -186.28       186.28 o
 -12   6   6        469.37        589.36       408.46 o
 -11   6   6         43.03        360.16       270.70 o
 -10   6   6       2196.78       2135.57       269.04 o
  -9   6   6       1249.12       1200.90       203.49 o
  -8   6   6        290.82        280.53       241.21 o
  -7   6   6          2.88       -122.02       122.02 o
  -6   6   6       8935.14       8979.55       341.61 o
  -5   6   6       2855.45       2821.90       173.35 o
  -4   6   6        105.54        110.22        90.40 o
  -3   6   6       5212.19       5250.08       249.27 o
  -2   6   6         36.28        -23.20        81.81 o
  -1   6   6       6138.76       5646.55       462.59 o
   0   6   6      16418.70      15011.40       836.48 o
   1   6   6      15386.09      14919.04       370.12 o
   2   6   6       3416.74       3236.87       140.77 o
   3   6   6        339.00        477.04       110.33 o
   4   6   6        205.26        191.00       113.53 o
   5   6   6       1256.57       1484.49       190.93 o
   6   6   6         30.82        183.73       298.56 o
   7   6   6       2185.24       2586.35       613.07 o
   8   6   6         41.61        108.24       178.29 o
   9   6   6          9.72        317.98       203.59 o
  10   6   6        255.55         29.48       201.89 o
 -14   7   6          1.95       -343.40       343.40 o
 -13   7   6        934.59       1126.34       362.01 o
 -12   7   6       2115.51       1871.77       277.19 o
 -11   7   6        192.25        378.56       172.56 o
 -10   7   6         67.69        167.26       394.44 o
  -9   7   6         79.75         29.35       225.23 o
  -8   7   6          3.08         74.98       142.99 o
  -7   7   6        362.45        281.36       137.63 o
  -6   7   6        960.33        976.06       127.79 o
  -5   7   6          4.65          0.04        72.00 o
  -4   7   6        295.39        279.26       101.25 o
  -3   7   6       7702.37       7897.45       437.91 o
  -2   7   6        219.49        200.49        82.24 o
  -1   7   6       9547.73       8496.83       259.93 o
   0   7   6        700.42        651.42        71.83 o
   1   7   6       1675.10       1914.35       146.31 o
   2   7   6        151.65         53.87       109.63 o
   3   7   6       1819.11       1994.39       175.67 o
   4   7   6         93.68        272.99       113.75 o
   5   7   6       3076.26       3024.10       232.33 o
   6   7   6       1320.32       1421.43       205.27 o
   7   7   6        267.95        621.16       430.41 o
   8   7   6        493.68        663.94       349.03 o
   9   7   6        619.24        102.41       358.82 o
 -14   8   6          1.07         14.44       264.55 o
 -13   8   6         32.56        168.72       192.04 o
 -12   8   6       1281.42       1040.90       330.61 o
 -11   8   6         63.80       -112.78       405.47 o
 -10   8   6         12.49        263.35       148.44 o
  -9   8   6         53.54         -4.51       272.57 o
  -8   8   6         11.47        119.43       116.71 o
  -7   8   6        123.97         81.72       111.92 o
  -6   8   6       1135.59        996.11       128.75 o
  -5   8   6        469.77        319.62       127.01 o
  -4   8   6          7.56        -20.43       141.76 o
  -3   8   6       1027.71        994.79       173.95 o
  -2   8   6       1856.59       1575.94       134.79 o
  -1   8   6          1.49       -118.46       118.46 o
   0   8   6        726.49        139.01       201.66 o
   1   8   6        634.95        429.98       216.07 o
   2   8   6        233.02        414.93        98.98 o
   3   8   6       5476.16       5880.14       386.50 o
   4   8   6       2334.99       2209.08       262.92 o
   5   8   6       3352.62       4277.90       359.59 o
   6   8   6        171.10       -189.60       286.28 o
   7   8   6        321.54        360.46       325.36 o
   8   8   6         29.97       1261.49       465.68 o
 -13   9   6        460.28        549.45       350.00 o
 -12   9   6         85.67         62.63       281.37 o
 -11   9   6        266.53        480.60       286.31 o
 -10   9   6        271.43       -264.26       264.26 o
  -9   9   6        157.51        103.06       219.76 o
  -8   9   6        103.66        493.37       258.17 o
  -7   9   6        560.82        725.34       255.58 o
  -6   9   6       1930.13       2180.80       329.54 o
  -5   9   6        155.97        -67.73       172.11 o
  -4   9   6       2213.17       2134.09       450.03 o
  -3   9   6        778.30        660.07       180.76 o
  -2   9   6         21.25        -90.71        90.71 o
  -1   9   6       3361.72       2763.56       278.57 o
   0   9   6       2555.85       2701.03       378.64 o
   1   9   6       1904.74       1844.51       316.04 o
   2   9   6        288.20        385.83       228.17 o
   3   9   6        205.31        402.09       188.69 o
   4   9   6        223.96        466.51       189.67 o
   5   9   6        168.98         91.55       180.68 o
   6   9   6        421.39        775.11       346.35 o
   7   9   6       1026.67        915.13       416.16 o
 -13  10   6        109.44        333.78       331.44 o
 -12  10   6        247.14        167.05       267.84 o
 -11  10   6        295.47        581.31       305.15 o
 -10  10   6       1024.23       1156.22       369.71 o
  -9  10   6       1786.83       1749.64       369.86 o
  -8  10   6       1053.09       1109.86       299.85 o
  -7  10   6         76.93       -103.93       187.68 o
  -6  10   6        451.31        685.06       236.88 o
  -5  10   6       1045.21       1048.09       194.45 o
  -4  10   6          1.07       -157.24       157.24 o
  -3  10   6         13.76        122.32       189.65 o
  -2  10   6         39.38        -25.20       123.06 o
  -1  10   6         64.85        160.34       224.35 o
   0  10   6       1195.14       1235.31       304.60 o
   1  10   6         77.85         22.34       214.37 o
   2  10   6         54.82        287.65       228.15 o
   3  10   6         71.00        113.58       179.66 o
   4  10   6        751.41        874.00       234.22 o
   5  10   6          3.24        176.11       362.93 o
   6  10   6        734.87       1440.46       492.49 o
 -12  11   6        445.26        128.36       270.40 o
 -11  11   6          2.56       -276.64       327.27 o
 -10  11   6          8.13        534.31       309.82 o
  -9  11   6        291.27         94.40       219.10 o
  -8  11   6        268.99        494.54       244.92 o
  -7  11   6         16.20       -218.58       218.58 o
  -6  11   6        209.81        257.29       157.28 o
  -5  11   6        247.90        438.41       371.30 o
  -4  11   6        496.14        640.42       163.43 o
  -3  11   6        301.89        387.47       300.81 o
  -2  11   6         82.14       -115.56       272.06 o
  -1  11   6          1.85         80.44       260.37 o
   0  11   6        262.64        483.82       274.84 o
   1  11   6        163.32       -155.15       242.58 o
   2  11   6         94.28        255.83       240.03 o
   3  11   6          5.89        160.98       183.12 o
   4  11   6          2.34        -69.55       439.09 o
   5  11   6         25.60        513.84       370.77 o
 -12  12   6        540.46        737.26       372.15 o
 -11  12   6         40.31        -93.40       261.71 o
 -10  12   6         46.99        284.71       279.12 o
  -9  12   6         39.15       -295.07       295.07 o
  -8  12   6         86.27        261.91       231.00 o
  -7  12   6       1286.21       1580.04       710.36 o
  -6  12   6       2971.51       2996.46       305.00 o
  -5  12   6       8279.76       8454.46       768.40 o
  -4  12   6       5044.65       5754.84       629.82 o
  -3  12   6       2592.66       2482.74       469.98 o
  -2  12   6        204.61        683.41       278.45 o
  -1  12   6          0.37       -187.88       234.14 o
   0  12   6         61.52        178.70       268.93 o
   1  12   6        284.26        213.72       245.81 o
   2  12   6          1.18        -81.36       263.42 o
   3  12   6          9.18       -195.89       201.24 o
   4  12   6         73.52         68.07       348.45 o
 -12  13   6          1.68         59.66       315.57 o
 -11  13   6        325.30       -108.91       270.92 o
 -10  13   6         67.01        370.08       306.15 o
  -9  13   6        962.26       1179.23       358.88 o
  -8  13   6         56.45         67.74       195.89 o
  -7  13   6         97.77        423.73       362.44 o
  -6  13   6         12.19        177.80       313.10 o
  -5  13   6        120.16       -383.76       383.76 o
  -4  13   6          0.91       -367.22       367.22 o
  -3  13   6        112.41        969.90       350.51 o
  -2  13   6        932.46        801.22       350.03 o
  -1  13   6        532.10        362.58       278.33 o
   0  13   6        286.58        -35.74       267.69 o
   1  13   6        294.88        234.54       281.65 o
   2  13   6        472.02          7.23       280.45 o
 -11  14   6         25.49        290.21       293.26 o
  -9  14   6        165.86        247.69       415.64 o
  -8  14   6        451.71       1196.19       499.46 o
  -7  14   6         21.43       -373.92       373.92 o
  -6  14   6        411.02       1066.36       447.88 o
  -5  14   6         43.02        721.78       406.12 o
  -4  14   6          1.00        479.25       342.80 o
  -3  14   6        157.71         41.94       306.30 o
  -2  14   6        710.87       1075.83       374.83 o
  -1  14   6        833.92        521.08       323.26 o
   0  14   6       1403.23       1406.50       393.94 o
   1  14   6        350.62        631.70       342.15 o
   2  14   6        501.68        -15.95       298.39 o
  -7  15   6         23.32       -428.24       428.24 o
  -6  15   6         86.51        323.01       351.69 o
  -5  15   6        425.25        735.71       435.58 o
  -4  15   6         17.60         99.44       313.50 o
  -3  15   6         31.18        185.93       330.09 o
  -2  15   6        255.18        462.59       318.51 o
  -1  15   6        251.14        296.88       306.52 o
   0  15   6        739.04        630.56       315.03 o
   1  15   6          0.34         74.56       319.18 o
  -1 -15   7        215.62        358.67       403.37 o
   0 -15   7        154.60       -255.24       364.34 o
   1 -15   7          1.70        399.70       311.39 o
   2 -15   7        124.60        190.35       295.86 o
   3 -15   7        581.09        369.88       327.89 o
   4 -15   7        542.56       1154.09       419.49 o
   5 -15   7       1139.29       1710.48       490.35 o
   6 -15   7        317.79        802.35       401.54 o
  -3 -14   7        316.59        362.59       344.22 o
  -2 -14   7         10.22       -285.90       329.51 o
  -1 -14   7        471.80        893.74       372.49 o
   0 -14   7         65.44        -61.64       304.60 o
   1 -14   7        600.11        222.26       271.61 o
   2 -14   7        158.43       -326.92       326.92 o
   3 -14   7         34.91        274.00       306.35 o
   4 -14   7         20.06        190.34       321.76 o
   5 -14   7         46.29       -223.73       279.80 o
   6 -14   7        442.74        488.73       383.94 o
   7 -14   7       2444.39       2750.73       525.22 o
   8 -14   7       1554.04       1206.10       440.69 o
   9 -14   7        189.33       -238.42       356.11 o
  10 -14   7         21.78       -370.15       370.15 o
  -5 -13   7       1552.99       2004.12       515.81 o
  -4 -13   7       1125.24        977.38       373.54 o
  -3 -13   7         32.91        345.79       311.97 o
  -2 -13   7          2.55         92.42       302.30 o
  -1 -13   7        371.91        142.19       251.73 o
   0 -13   7       2626.65       3118.87       531.14 o
   1 -13   7        662.42       1035.41       349.32 o
   2 -13   7         43.93        430.26       330.74 o
   3 -13   7        961.71       1015.24       350.38 o
   4 -13   7          8.04        206.70       276.45 o
   5 -13   7         70.99        404.39       335.54 o
   6 -13   7        138.33        169.77       304.20 o
   7 -13   7        400.62         60.43       441.79 o
   8 -13   7       1886.62       1397.32       297.00 o
   9 -13   7        120.31        373.60       247.62 o
  10 -13   7        820.74        322.85       259.68 o
  -6 -12   7        712.84       1168.88       454.99 o
  -5 -12   7         38.05       -287.07       287.07 o
  -4 -12   7         28.09        313.46       294.92 o
  -3 -12   7         14.37         73.35       265.27 o
  -2 -12   7        148.21        770.42       310.68 o
  -1 -12   7       1774.65       2097.53       441.44 o
   0 -12   7        372.63        221.05       262.36 o
   1 -12   7       1375.36       1582.65       421.66 o
   2 -12   7        456.44        487.07       288.51 o
   3 -12   7          9.75        568.87       315.40 o
   4 -12   7          4.82       -278.56       278.56 o
   5 -12   7        118.48        258.14       194.33 o
   6 -12   7       1166.00       1206.84       258.70 o
   7 -12   7       1097.30        495.90       399.75 o
   8 -12   7        678.90       1090.71       268.34 o
   9 -12   7          2.21        -94.18       245.09 o
  10 -12   7          0.11       -250.66       250.66 o
  11 -12   7         39.82       -101.22       565.39 o
  -7 -11   7        436.13        694.69       340.14 o
  -6 -11   7       1993.15       2361.49       490.84 o
  -5 -11   7       2117.37       2819.61       506.93 o
  -4 -11   7       2173.68       2490.54       460.71 o
  -3 -11   7       1243.23       1974.00       435.90 o
  -2 -11   7        234.50        298.15       280.15 o
  -1 -11   7        706.50        682.86       287.35 o
   0 -11   7         24.12        490.44       310.32 o
   1 -11   7         10.35        326.66       285.31 o
   2 -11   7         36.08        -16.16       241.29 o
   3 -11   7       4936.92       4879.14       553.87 o
   4 -11   7       1888.19       2020.06       401.10 o
   5 -11   7         10.26       -265.52       265.52 o
   6 -11   7       2640.95       2393.43       306.76 o
   7 -11   7        382.47        495.57       180.46 o
   8 -11   7         82.96          0.97       159.10 o
   9 -11   7         83.31        177.57       176.43 o
  10 -11   7         16.46       -151.32       185.39 o
  11 -11   7          6.42         45.76       196.41 o
 -10 -10   7          1.03        529.97       287.91 o
  -9 -10   7         42.85        187.48       248.74 o
  -8 -10   7        418.72        244.61       193.89 o
  -7 -10   7        238.34        407.93       429.67 o
  -6 -10   7        537.02        818.10       213.89 o
  -5 -10   7        810.33       1538.74       402.71 o
  -4 -10   7          1.71       -177.64       246.80 o
  -3 -10   7       2323.48       2535.03       456.90 o
  -2 -10   7       1978.47       2114.24       434.59 o
  -1 -10   7       1866.70       1636.20       361.24 o
   0 -10   7        356.13        673.74       286.95 o
   1 -10   7        847.24       1254.89       363.93 o
   2 -10   7       1877.32       1554.67       364.44 o
   3 -10   7        614.65        899.89       313.13 o
   4 -10   7        437.04        328.86       188.97 o
   5 -10   7         47.46        258.27       242.90 o
   6 -10   7       2526.35       2660.10       302.29 o
   7 -10   7       1038.36       1109.90       242.63 o
   8 -10   7       2624.93       2685.06       387.32 o
   9 -10   7         87.93         48.60       212.66 o
  10 -10   7        302.83        454.86       207.55 o
  11 -10   7       1998.62       1418.95       316.66 o
 -10  -9   7          2.74         95.06       220.73 o
  -9  -9   7        857.01       1081.89       348.58 o
  -8  -9   7        620.17        396.72       342.08 o
  -7  -9   7        159.86        584.26       209.00 o
  -6  -9   7        645.23        797.86       166.96 o
  -5  -9   7       2202.73       2682.29       299.10 o
  -4  -9   7        291.10        385.89       302.63 o
  -3  -9   7       1234.40       1190.49       342.53 o
  -2  -9   7       4336.41       4460.36       508.41 o
  -1  -9   7       4379.09       4156.26       479.19 o
   0  -9   7       7854.14       7943.35       612.42 o
   1  -9   7       2275.05       2378.84       366.87 o
   2  -9   7        723.56        939.21       208.39 o
   3  -9   7        105.24        197.93       166.13 o
   4  -9   7         12.93          7.49       298.39 o
   5  -9   7         56.70        -79.60       177.19 o
   6  -9   7         83.59        422.40       183.92 o
   7  -9   7        266.05         88.15       168.50 o
   8  -9   7         93.55         89.32       177.21 o
   9  -9   7        512.59        752.63       326.97 o
  10  -9   7         15.70        160.30       363.43 o
  11  -9   7          0.23       -297.60       297.60 o
 -11  -8   7        539.39       1032.27       366.57 o
 -10  -8   7        119.21        175.30       212.22 o
  -9  -8   7        221.65        303.02       272.17 o
  -8  -8   7        406.01        266.63       191.76 o
  -7  -8   7        722.34        682.03       165.10 o
  -6  -8   7       1191.13       1168.33       165.48 o
  -5  -8   7        152.55        223.88       162.54 o
  -4  -8   7         12.09       -240.86       240.86 o
  -3  -8   7          2.30        -68.60       237.26 o
  -2  -8   7       3792.66       4092.46       458.92 o
  -1  -8   7       1283.81       1004.97       307.82 o
   0  -8   7       1178.11        957.60       123.19 o
   1  -8   7       2533.11       2784.41       254.39 o
   2  -8   7       2742.13       2510.32       255.04 o
   3  -8   7        343.63         72.97       151.32 o
   4  -8   7       2169.83       1847.47       235.95 o
   5  -8   7        462.37        483.38       179.44 o
   6  -8   7       1103.05       1151.00       237.85 o
   7  -8   7        289.25        309.61       337.09 o
   8  -8   7        800.63        676.04       286.25 o
   9  -8   7        393.98        263.33       247.51 o
  10  -8   7        497.61       1097.49       348.88 o
  11  -8   7        483.96        137.34       194.06 o
 -11  -7   7         25.61       -227.84       227.84 o
 -10  -7   7          0.28        117.10       225.66 o
  -9  -7   7         17.34       -136.86       224.44 o
  -8  -7   7        452.72         91.01       208.71 o
  -7  -7   7          6.24         -4.63       130.26 o
  -6  -7   7        156.23       -119.13       142.20 o
  -5  -7   7       2373.87       2282.83       262.51 o
  -4  -7   7         52.41       -109.26       135.02 o
  -3  -7   7        673.96        514.89       245.06 o
  -2  -7   7       4038.12       3919.54       426.11 o
  -1  -7   7       2510.89       2276.88       313.68 o
   0  -7   7       5923.88       5658.21       312.98 o
   1  -7   7         96.45        -32.72       142.99 o
   2  -7   7          1.09        209.59       139.86 o
   3  -7   7        530.19        550.53       158.87 o
   4  -7   7        101.61         90.06       147.60 o
   5  -7   7       3127.45       3100.90       286.02 o
   6  -7   7       3564.16       3462.23       434.95 o
   7  -7   7       1624.33       1738.87       339.92 o
   8  -7   7        207.29        412.83       225.53 o
   9  -7   7        527.16        823.53       282.77 o
  10  -7   7        120.25        523.68       283.86 o
  11  -7   7        282.21        306.64       206.23 o
 -11  -6   7       3112.07       4786.93       634.62 o
 -10  -6   7       4711.18       5373.17       628.01 o
  -9  -6   7       4952.78       5294.55       583.19 o
  -8  -6   7        873.98        808.17       192.61 o
  -7  -6   7         52.75         76.20       152.03 o
  -6  -6   7       1118.51       1316.00       128.62 o
  -5  -6   7        114.33        144.52        94.78 o
  -4  -6   7        198.98        120.87        84.16 o
  -3  -6   7        729.46        434.34       212.64 o
  -2  -6   7         38.53        119.92       187.59 o
  -1  -6   7       5229.92       5047.80       216.70 o
   0  -6   7       1817.37       1813.69       260.73 o
   1  -6   7      10755.78      10354.64       507.89 o
   2  -6   7       6441.30       6132.44       316.35 o
   3  -6   7      17120.85      16660.78       519.41 o
   4  -6   7         18.85         42.11       134.55 o
   5  -6   7       2982.73       2695.54       265.38 o
   6  -6   7        229.84        715.71       243.10 o
   7  -6   7       1722.01       1944.06       358.92 o
   8  -6   7       2675.09       2085.06       375.13 o
   9  -6   7       1185.36       1200.21       334.76 o
  10  -6   7       1208.37       1819.70       374.82 o
  11  -6   7        410.41        426.82       399.85 o
  12  -6   7        223.18        821.97       463.44 o
 -12  -5   7         37.50         28.82       259.86 o
 -11  -5   7       1209.43       1472.29       374.06 o
 -10  -5   7       1159.75       1331.21       340.33 o
  -9  -5   7         12.29        109.66       151.40 o
  -8  -5   7         43.74          0.48        85.63 o
  -7  -5   7         11.01         63.53       120.77 o
  -6  -5   7       2701.67       2702.28       174.59 o
  -5  -5   7         51.03         93.19        75.63 o
  -4  -5   7       5216.28       5342.97       221.34 o
  -3  -5   7        738.98        803.21       173.94 o
  -2  -5   7       4431.39       4125.85       376.28 o
  -1  -5   7       2907.51       2666.53       141.20 o
   0  -5   7       1058.94       1170.22       183.66 o
   1  -5   7       1344.08       1147.07       159.12 o
   2  -5   7       2344.97       2334.61       197.58 o
   3  -5   7        911.49       1087.10       159.79 o
   4  -5   7        312.92        179.52       265.54 o
   5  -5   7       1060.06        841.53       250.58 o
   6  -5   7        234.84        614.92       256.58 o
   7  -5   7        787.64        546.96       269.57 o
   8  -5   7         95.25       -177.20       219.64 o
   9  -5   7         12.29        112.52       210.39 o
  10  -5   7       1734.09       1694.21       351.28 o
  11  -5   7        796.98        870.66       323.00 o
  12  -5   7       3258.03       3485.94       661.87 o
 -12  -4   7          1.74          6.74       228.72 o
 -11  -4   7         11.42         71.21       215.90 o
 -10  -4   7        131.98         -2.09       130.63 o
  -9  -4   7       1472.75       1282.57       201.66 o
  -8  -4   7        666.25        802.36       119.87 o
  -7  -4   7       5024.59       5035.85       252.41 o
  -6  -4   7       7010.06       6398.54       303.80 o
  -5  -4   7       3125.19       3023.08       161.61 o
  -4  -4   7      15829.32      15871.15       367.01 o
  -3  -4   7       1538.52       1385.42       121.12 o
  -2  -4   7        733.48        681.28        94.74 o
  -1  -4   7        833.64        788.02       163.01 o
   0  -4   7       2839.41       2923.78       192.55 o
   1  -4   7      10029.32       8947.56       485.34 o
   2  -4   7       7127.76       7380.26       295.90 o
   3  -4   7      18353.85      18835.05       476.52 o
   4  -4   7       1388.55       1505.96       297.52 o
   5  -4   7       4249.69       4298.42       425.46 o
   6  -4   7       8372.24       8713.71       590.83 o
   7  -4   7       5146.20       5156.26       494.87 o
   8  -4   7         20.69         94.28       214.22 o
   9  -4   7         35.90       -247.22       247.22 o
  10  -4   7         38.60        392.11       298.15 o
  11  -4   7        284.84        123.36       254.67 o
  12  -4   7         60.45       -247.10       328.39 o
 -13  -3   7        263.99        540.00       330.33 o
 -12  -3   7        140.00        680.27       296.89 o
 -11  -3   7       1322.44       1373.63       237.74 o
 -10  -3   7       5776.92       6474.50       745.70 o
  -9  -3   7       1363.19       1385.80       207.02 o
  -8  -3   7        975.82        857.17       116.23 o
  -7  -3   7        620.61        550.30       125.55 o
  -6  -3   7        536.37        778.79       131.34 o
  -5  -3   7       2662.51       2669.06       181.29 o
  -4  -3   7       3617.21       3656.14       158.80 o
  -3  -3   7       6737.65       6459.82       183.40 o
  -2  -3   7         56.90         57.17        51.74 o
  -1  -3   7        240.53        269.48        87.20 o
   0  -3   7        933.01        919.21       117.55 o
   1  -3   7        657.48        629.34       102.09 o
   2  -3   7         14.17         37.43        87.50 o
   3  -3   7       2210.89       2085.27       171.77 o
   4  -3   7         23.85         53.01       176.20 o
   5  -3   7        519.96        759.36       240.80 o
   6  -3   7       5003.75       5630.93       491.31 o
   7  -3   7        205.77       -261.97       261.97 o
   8  -3   7         11.29       -188.79       218.30 o
   9  -3   7         12.26        236.48       230.10 o
  10  -3   7         88.88        637.77       297.34 o
  11  -3   7         67.77        487.88       287.21 o
  12  -3   7        250.29        512.03       371.79 o
 -13  -2   7          1.88        182.99       185.72 o
 -12  -2   7        283.59         91.51       165.06 o
 -11  -2   7        539.61        750.13       268.86 o
 -10  -2   7        610.63        895.11       227.72 o
  -9  -2   7        575.65        568.69       168.14 o
  -8  -2   7         34.61        -31.84        86.72 o
  -7  -2   7       1690.70       1712.65       127.33 o
  -6  -2   7       8187.44       7661.96       276.49 o
  -5  -2   7       1513.79       1485.58        96.53 o
  -4  -2   7        346.86        287.13        60.11 o
  -3  -2   7       2825.31       2834.93        89.55 o
  -2  -2   7       4527.04       4654.40       142.58 o
  -1  -2   7       1827.83       1731.44       133.59 o
   0  -2   7        908.61       1045.52        85.36 o
   1  -2   7        135.98         42.31        66.09 o
   2  -2   7        334.19        360.92        80.58 o
   3  -2   7       3847.42       3780.20       346.83 o
   4  -2   7       1182.76       1239.21       252.96 o
   5  -2   7       3509.51       3769.19       393.83 o
   6  -2   7       2359.14       2222.82       339.78 o
   7  -2   7       3902.33       4065.80       460.55 o
   8  -2   7          1.45        -70.30       251.35 o
   9  -2   7       1093.55        781.24       256.47 o
  10  -2   7       1363.36        796.48       287.08 o
  11  -2   7        319.57       -118.66       286.96 o
  12  -2   7        166.63        305.00       326.85 o
 -14  -1   7          0.29        152.45       316.04 o
 -13  -1   7         73.75       -165.18       165.18 o
 -12  -1   7       1104.99       1479.31       257.96 o
 -11  -1   7        208.12         56.51       151.20 o
 -10  -1   7       1010.39       1301.86       313.90 o
  -9  -1   7       1016.90       1384.85       476.54 o
  -8  -1   7       1350.18       1598.18       215.56 o
  -7  -1   7       4870.02       4534.07       408.64 o
  -6  -1   7      10220.68      10027.17       238.14 o
  -5  -1   7      33234.20      35136.91       547.40 o
  -4  -1   7      12644.01      12939.05       181.40 o
  -3  -1   7      15240.10      15074.37       195.54 o
  -2  -1   7      11398.67      11603.21       193.16 o
  -1  -1   7       3496.42       3590.79       129.53 o
   0  -1   7         18.89         11.45        51.03 o
   1  -1   7        131.33         83.68        78.46 o
   2  -1   7      10729.71       9522.31       768.36 o
   3  -1   7         45.69        -23.53       160.70 o
   4  -1   7          8.32        -96.87       179.79 o
   5  -1   7       3600.14       3495.37       381.53 o
   6  -1   7         21.31       -253.20       253.20 o
   7  -1   7          4.02        219.94       253.23 o
   8  -1   7          3.53       -215.76       252.22 o
   9  -1   7        558.21        819.64       290.43 o
  10  -1   7         12.04          3.55       275.26 o
  11  -1   7        220.66        332.02       308.66 o
  12  -1   7         12.04        295.81       356.40 o
 -14   0   7        990.70        876.89       374.48 o
 -13   0   7        358.04        580.38       216.54 o
 -12   0   7         12.12       -141.96       166.31 o
 -11   0   7         57.35         30.84       139.14 o
 -10   0   7        281.37         25.18       192.94 o
  -9   0   7        669.57        543.76       161.49 o
  -8   0   7        369.92        281.29       136.28 o
  -7   0   7       6868.02       7152.43       355.74 o
  -6   0   7          0.04        -93.55       112.94 o
  -5   0   7       1540.26       1868.04       146.37 o
  -4   0   7       5767.04       5542.64       244.80 o
  -3   0   7       4738.03       5302.27       113.55 o
  -2   0   7       9579.26       9618.62       157.90 o
  -1   0   7       6160.82       6323.70       151.70 o
   0   0   7        497.34        377.39        80.93 o
   1   0   7        659.70        805.72       185.83 o
   2   0   7       3895.89       4001.62       337.65 o
   3   0   7        529.22        559.75       156.87 o
   4   0   7        333.43        180.57        89.40 o
   5   0   7       7954.76       8201.01       568.80 o
   6   0   7        450.37        646.08       266.08 o
   7   0   7         67.95       -199.22       258.61 o
   8   0   7       1021.30        976.33       301.95 o
   9   0   7        823.43        982.76       312.93 o
  10   0   7        851.64        762.76       296.37 o
  11   0   7        409.06        348.62       433.41 o
  12   0   7       1170.93       1105.19       439.77 o
 -14   1   7        923.75       1565.00       572.34 o
 -13   1   7        168.02        382.04       194.34 o
 -12   1   7        436.96        369.51       265.95 o
 -11   1   7        107.12        226.49       152.80 o
 -10   1   7         55.41         94.21       143.28 o
  -9   1   7         20.29       -141.29       151.72 o
  -8   1   7       1572.08       1845.84       223.73 o
  -7   1   7        388.56        254.59       176.22 o
  -6   1   7        534.03        554.40       130.30 o
  -5   1   7        123.77         69.46        87.15 o
  -4   1   7       3363.14       3407.80       117.83 o
  -3   1   7       5553.58       6163.70       148.99 o
  -2   1   7       2093.43       1990.95        91.51 o
  -1   1   7         38.25         37.37        67.48 o
   0   1   7       6004.00       6307.45       233.68 o
   1   1   7       6567.92       6331.08       313.86 o
   2   1   7      10461.82       9446.75       270.57 o
   3   1   7       2957.92       2715.48       139.89 o
   4   1   7       7738.46       7598.02       267.09 o
   5   1   7        299.05        582.52       258.26 o
   6   1   7       1160.60       1283.77       311.62 o
   7   1   7       1100.06       1046.25       330.58 o
   8   1   7        243.96        676.20       293.54 o
   9   1   7        321.30        539.38       308.06 o
  10   1   7        892.73       1359.70       387.43 o
  11   1   7        208.57        419.72       240.50 o
  12   1   7        419.11        346.60       346.82 o
 -14   2   7          0.16       -145.04       203.14 o
 -13   2   7        372.55        233.27       186.64 o
 -12   2   7        162.44         73.25       175.67 o
 -11   2   7       1907.23       1828.25       260.31 o
 -10   2   7       1727.93       2060.86       256.16 o
  -9   2   7      21724.65      23566.25       712.90 o
  -8   2   7       3491.89       3622.29       275.08 o
  -7   2   7       7194.15       7746.49       363.08 o
  -6   2   7       2321.80       2972.24       214.55 o
  -5   2   7         69.77          7.38        85.58 o
  -4   2   7       3236.31       3431.83       127.74 o
  -3   2   7        900.63        922.62        75.87 o
  -2   2   7       7047.67       7086.14       175.03 o
  -1   2   7         16.97         22.18        80.04 o
   0   2   7       1787.40       1764.07        85.75 o
   1   2   7      21534.26      22382.89       368.43 o
   2   2   7       1971.42       1857.65        90.51 o
   3   2   7       1922.39       2004.05       146.99 o
   4   2   7         21.37        -72.31       214.81 o
   5   2   7       2688.17       2837.29       389.83 o
   6   2   7        123.05         25.05       176.99 o
   7   2   7       2290.08       2543.99       397.37 o
   8   2   7       1181.49       1009.81       317.63 o
   9   2   7       1071.17        916.46       369.10 o
  10   2   7        157.07        179.27       455.67 o
  11   2   7        825.36        922.34       281.16 o
 -14   3   7       2007.18       2170.20       487.90 o
 -13   3   7        493.38        325.22       199.54 o
 -12   3   7         66.20       -137.41       167.42 o
 -11   3   7       1777.76       1626.58       312.07 o
 -10   3   7       4747.73       5178.15       376.15 o
  -9   3   7       2991.52       2838.85       271.43 o
  -8   3   7          0.02        229.73       141.09 o
  -7   3   7        260.77        242.74        46.20 o
  -6   3   7        474.51        418.66        64.97 o
  -5   3   7        100.31        151.60        91.85 o
  -4   3   7        259.46        439.82       126.45 o
  -3   3   7        440.54        650.37        69.30 o
  -2   3   7       6118.04       6790.03       168.14 o
  -1   3   7        302.57        324.88        96.53 o
   0   3   7        759.05        853.03        87.78 o
   1   3   7        166.48        -59.61       114.39 o
   2   3   7       1119.15       1221.33        99.90 o
   3   3   7        702.78        575.36       111.65 o
   4   3   7        759.07        701.69       261.54 o
   5   3   7       1630.20       1465.06       357.89 o
   6   3   7       1114.44       1045.59       339.35 o
   7   3   7       1845.17       1688.66       261.99 o
   8   3   7       3695.05       4234.55       378.66 o
   9   3   7       1503.57       1435.38       282.47 o
  10   3   7        247.41        588.41       272.59 o
  11   3   7         19.12        284.08       348.99 o
 -14   4   7        217.93        -77.49       252.48 o
 -13   4   7         45.03        230.81       184.12 o
 -12   4   7       1392.74       1328.20       371.60 o
 -11   4   7          0.16        113.00       157.87 o
 -10   4   7        634.13        748.35       234.98 o
  -9   4   7       1706.89       1615.99       213.04 o
  -8   4   7          6.13         34.74       118.44 o
  -7   4   7        678.29        728.64        87.68 o
  -6   4   7       6659.72       6905.99       311.10 o
  -5   4   7       9574.25      10265.64       338.20 o
  -4   4   7      11120.56      11410.50       321.06 o
  -3   4   7       6825.91       6831.65       283.91 o
  -2   4   7        184.71        107.29        51.71 o
  -1   4   7       2936.15       2943.87       229.22 o
   0   4   7       1268.00       1236.43       152.45 o
   1   4   7       5359.31       5545.41       184.23 o
   2   4   7       4030.65       4214.98       230.69 o
   3   4   7        649.04        766.03       142.28 o
   4   4   7        412.90        550.86       138.82 o
   5   4   7          8.13        -63.04       252.78 o
   6   4   7          2.54         30.73       239.16 o
   7   4   7        827.07        899.20       219.41 o
   8   4   7        583.66        576.41       171.77 o
   9   4   7        309.07        164.68       210.92 o
  10   4   7        431.69        178.61       294.45 o
  11   4   7          9.45        -61.29       263.36 o
 -14   5   7        649.79        400.22       217.90 o
 -13   5   7         22.92       -196.38       196.38 o
 -12   5   7        118.36        106.11       271.54 o
 -11   5   7        483.29        614.53       209.84 o
 -10   5   7       3904.04       4598.10       365.14 o
  -9   5   7       3994.87       3792.63       310.88 o
  -8   5   7      11925.02      12852.04       487.59 o
  -7   5   7       9133.58       9700.75       397.62 o
  -6   5   7       8457.45       9518.61       354.72 o
  -5   5   7         24.75        -59.32        76.94 o
  -4   5   7        651.18        588.84        81.79 o
  -3   5   7       3932.86       3390.99       252.49 o
  -2   5   7        740.06        598.96       108.94 o
  -1   5   7       1933.70       1542.18       153.56 o
   0   5   7       3223.15       2857.06       206.70 o
   1   5   7       3211.37       3135.96       153.77 o
   2   5   7       1684.94       1571.83       243.10 o
   3   5   7        468.41        877.08       158.91 o
   4   5   7        579.36        579.63       156.67 o
   5   5   7        822.61        852.64       215.14 o
   6   5   7        579.18        400.36       173.67 o
   7   5   7        244.58        294.90       206.24 o
   8   5   7        663.57        762.19       212.53 o
   9   5   7        327.57        290.23       196.89 o
  10   5   7        318.11       -155.04       271.58 o
 -14   6   7        581.10        731.05       244.81 o
 -13   6   7        187.36        446.16       198.17 o
 -12   6   7       3572.83       4151.37       385.15 o
 -11   6   7       4538.46       4816.58       389.34 o
 -10   6   7       6390.11       6567.46       466.32 o
  -9   6   7        129.00        219.82       152.68 o
  -8   6   7         32.83         10.31       267.42 o
  -7   6   7         32.32       -113.07       113.07 o
  -6   6   7        670.50        563.01       123.02 o
  -5   6   7       2376.23       2369.63       158.98 o
  -4   6   7        655.85        572.66       184.18 o
  -3   6   7       1066.64       1072.70       177.79 o
  -2   6   7       1524.01       1483.84       136.84 o
  -1   6   7        345.38        391.25       122.71 o
   0   6   7       4058.12       3819.54       178.69 o
   1   6   7         12.62        120.29        85.34 o
   2   6   7         11.09        -28.47        93.69 o
   3   6   7       1929.33       2069.61       177.25 o
   4   6   7        163.64        105.22       116.70 o
   5   6   7        403.29        504.27       129.67 o
   6   6   7         78.31        192.05       152.97 o
   7   6   7          0.48        305.80       296.14 o
   8   6   7         89.91       -198.37       211.52 o
   9   6   7        424.89        841.28       252.77 o
 -15   7   7         22.56         62.34       260.94 o
 -14   7   7        266.00        274.51       276.67 o
 -13   7   7         71.05        248.71       167.51 o
 -12   7   7        154.98        316.78       314.64 o
 -11   7   7         11.29        -21.51       143.63 o
 -10   7   7        350.20        467.11       162.87 o
  -9   7   7         86.93       -132.43       132.43 o
  -8   7   7          8.39         -2.89       131.24 o
  -7   7   7       3135.32       3274.44       270.55 o
  -6   7   7       1486.26       1457.97       144.88 o
  -5   7   7      10204.21      10476.89       288.98 o
  -4   7   7       2862.03       2570.74       310.01 o
  -3   7   7      13632.38      12876.83       526.07 o
  -2   7   7       7213.27       7336.13       261.88 o
  -1   7   7      10827.17       9884.15       578.96 o
   0   7   7       2903.79       2156.79       345.57 o
   1   7   7         23.55        -76.83       184.76 o
   2   7   7         47.70          9.58        95.05 o
   3   7   7         32.13        109.67       101.62 o
   4   7   7       2073.85       1859.44       183.94 o
   5   7   7        203.45        127.15       110.13 o
   6   7   7        418.19        253.28       174.25 o
   7   7   7       2094.40       2263.95       478.41 o
   8   7   7        229.86       -100.61       355.98 o
   9   7   7        499.82        496.04       420.07 o
 -14   8   7       1960.31       2278.62       474.78 o
 -13   8   7        514.57        431.78       398.54 o
 -12   8   7        289.61        121.30       151.04 o
 -11   8   7        101.92        503.56       216.54 o
 -10   8   7        937.82        423.37       166.45 o
  -9   8   7       2514.00       2503.08       268.31 o
  -8   8   7       2883.69       2794.92       238.66 o
  -7   8   7        512.32        459.26       115.38 o
  -6   8   7       1479.61       1443.15       145.34 o
  -5   8   7         60.32        -35.64       174.91 o
  -4   8   7        611.89        451.83       177.50 o
  -3   8   7       3560.48       3537.26       261.47 o
  -2   8   7        412.71        462.45       112.40 o
  -1   8   7         34.69        136.62       107.84 o
   0   8   7       4620.40       4624.36       435.76 o
   1   8   7        574.09        259.71       153.95 o
   2   8   7        432.78        546.03       176.46 o
   3   8   7        162.03        387.94       175.07 o
   4   8   7        310.03        351.26       167.63 o
   5   8   7        585.75        861.07       350.46 o
   6   8   7        139.93         96.63       296.93 o
   7   8   7        446.14        758.44       402.36 o
   8   8   7        555.95       1489.79       481.87 o
 -13   9   7         28.31        116.52       282.41 o
 -12   9   7         71.73        -73.48       295.63 o
 -11   9   7        297.64         56.39       230.51 o
 -10   9   7        197.96        -93.18       280.99 o
  -9   9   7        188.14        138.29       241.70 o
  -8   9   7       1835.05       1978.37       357.04 o
  -7   9   7        277.12         67.83       179.25 o
  -6   9   7         45.79        127.00       185.97 o
  -5   9   7        462.22        941.77       236.65 o
  -4   9   7       1418.45       1559.34       206.51 o
  -3   9   7         21.62         39.10       135.59 o
  -2   9   7          0.33        116.97       103.82 o
  -1   9   7       2163.78       1941.68       194.08 o
   0   9   7       1543.70       1353.43       306.26 o
   1   9   7       2721.44       2861.86       378.54 o
   2   9   7       2564.19       2947.14       302.27 o
   3   9   7       2550.85       3143.53       313.55 o
   4   9   7       1244.64       1712.37       258.15 o
   5   9   7        840.65       1345.82       442.14 o
   6   9   7        214.12        404.76       306.02 o
   7   9   7        173.41        649.03       423.94 o
 -13  10   7        745.90        527.05       369.56 o
 -12  10   7          8.07        257.11       333.20 o
 -11  10   7       1289.36       1254.03       389.22 o
 -10  10   7       1071.77       1860.94       425.46 o
  -9  10   7        376.45        685.52       264.02 o
  -8  10   7        538.02         94.91       211.06 o
  -7  10   7        430.38        262.77       183.50 o
  -6  10   7        240.86         16.51       169.79 o
  -5  10   7         11.11        132.65       146.50 o
  -4  10   7        193.08        185.05       142.91 o
  -3  10   7         68.38         32.98       215.12 o
  -2  10   7       1465.80       1385.39       194.60 o
  -1  10   7        199.16        558.85       296.20 o
   0  10   7        137.42         41.08       232.86 o
   1  10   7        203.99        402.06       244.36 o
   2  10   7        639.63        815.85       211.26 o
   3  10   7          7.46         52.99       174.41 o
   4  10   7        136.43        466.83       355.36 o
   5  10   7        281.06       -357.12       365.66 o
   6  10   7          8.66       -284.69       387.77 o
 -12  11   7         22.92       -305.53       305.53 o
 -11  11   7       2064.35       2368.32       472.61 o
 -10  11   7       1536.56       2337.17       426.73 o
  -9  11   7       2246.10       2853.61       455.84 o
  -8  11   7        247.92        438.49       264.83 o
  -7  11   7         11.13         43.93       202.30 o
  -6  11   7        592.31        950.42       220.16 o
  -5  11   7       1849.04       1494.05       226.24 o
  -4  11   7       1050.23        890.32       180.07 o
  -3  11   7          7.28         90.60       256.15 o
  -2  11   7        318.73        392.21       288.16 o
  -1  11   7        127.80        402.47       297.99 o
   0  11   7        300.51         -4.54       276.24 o
   1  11   7          2.29        -77.89       235.68 o
   2  11   7         14.13        134.65       170.41 o
   3  11   7        263.52         64.47       195.23 o
   4  11   7         97.64        708.59       449.22 o
   5  11   7        157.67        300.23       371.48 o
 -12  12   7         43.84          3.09       268.84 o
 -11  12   7        360.92       -152.98       278.42 o
 -10  12   7        592.56        341.29       317.15 o
  -9  12   7        261.62        274.83       255.36 o
  -8  12   7        193.91        103.86       232.63 o
  -7  12   7        226.14        422.68       482.79 o
  -6  12   7        227.08         64.73       284.34 o
  -5  12   7       1515.21       1501.37       390.71 o
  -4  12   7          2.02       -354.18       354.18 o
  -3  12   7         98.43        132.77       257.47 o
  -2  12   7       1282.31       1364.19       349.65 o
  -1  12   7        195.99       -202.20       267.90 o
   0  12   7         26.23        251.90       325.16 o
   1  12   7         43.34        -90.52       259.69 o
   2  12   7        372.84        287.01       208.98 o
   3  12   7         49.75        237.03       321.96 o
 -12  13   7         22.75       -317.51       317.51 o
 -11  13   7        189.87        524.41       329.12 o
 -10  13   7         18.06        418.74       278.41 o
  -9  13   7        118.06       -193.06       244.32 o
  -8  13   7          1.97       -145.24       391.33 o
  -7  13   7       1163.77        575.25       365.24 o
  -6  13   7       2515.80       3653.53       586.96 o
  -5  13   7        232.80       -356.37       356.37 o
  -4  13   7          3.69        -97.30       284.01 o
  -3  13   7         43.04        192.52       279.38 o
  -2  13   7         49.44         81.76       272.63 o
  -1  13   7          0.20         33.76       251.08 o
   0  13   7        375.53        230.54       252.82 o
   1  13   7         16.40        824.72       371.35 o
   2  13   7         66.10        399.21       349.18 o
  -9  14   7        736.11        720.48       473.15 o
  -8  14   7       2184.97       2503.55       583.11 o
  -7  14   7        330.66        -19.00       381.00 o
  -6  14   7         79.64       -122.84       360.77 o
  -5  14   7        257.18        321.40       322.43 o
  -4  14   7          2.53        134.31       328.77 o
  -3  14   7        197.58       -147.25       297.05 o
  -2  14   7        461.33        323.81       318.94 o
  -1  14   7       3719.00       4047.96       598.92 o
   0  14   7       1997.71       2564.20       486.88 o
   1  14   7        492.43        950.55       398.72 o
  -7  15   7         22.30        525.47       404.25 o
  -6  15   7        119.09        344.50       349.70 o
  -5  15   7        173.63          6.91       355.65 o
  -4  15   7        302.54        299.62       343.06 o
  -3  15   7        982.80       1339.94       419.51 o
  -2  15   7        375.34        117.09       324.91 o
  -1  15   7         20.24        414.87       364.31 o
   0  15   7         14.50        -80.89       323.89 o
   0 -15   8        206.52        841.47       420.86 o
   1 -15   8        377.52       -139.28       317.76 o
   2 -15   8         65.23       -156.02       350.80 o
   3 -15   8        847.36       1114.12       438.35 o
   4 -15   8          1.35        823.67       332.35 o
   5 -15   8          9.89        -74.90       323.46 o
   6 -15   8         62.83         55.67       322.08 o
  -3 -14   8        233.13       -108.21       340.18 o
  -2 -14   8          1.42       -120.48       283.59 o
  -1 -14   8         14.58        315.28       301.10 o
   0 -14   8         19.67         40.09       278.16 o
   1 -14   8        620.93        616.39       315.91 o
   2 -14   8        650.33       1183.72       384.20 o
   3 -14   8        716.64        258.10       297.44 o
   4 -14   8        204.07        183.02       359.56 o
   5 -14   8          8.27       -404.70       404.70 o
   6 -14   8        814.65        729.53       358.48 o
   7 -14   8        383.16         71.25       312.75 o
   8 -14   8         11.88       -255.51       364.66 o
  -5 -13   8        211.14        429.89       390.88 o
  -4 -13   8         32.23       -123.19       284.63 o
  -3 -13   8         31.90        235.78       339.38 o
  -2 -13   8         32.33       -255.64       345.84 o
  -1 -13   8          9.76        216.65       263.71 o
   0 -13   8        715.10         67.27       318.79 o
   1 -13   8         13.88        139.89       301.74 o
   2 -13   8        140.64        250.97       258.22 o
   3 -13   8         10.71        741.12       336.87 o
   4 -13   8         53.31        293.68       277.68 o
   5 -13   8         29.73        -25.84       283.94 o
   6 -13   8       1428.91       1839.86       456.20 o
   7 -13   8       1428.43       1859.91       328.01 o
   8 -13   8          8.19        156.06       218.87 o
   9 -13   8        248.33        194.60       247.85 o
  10 -13   8        253.60        332.07       633.33 o
  -6 -12   8          1.25       -153.31       296.05 o
  -5 -12   8          7.71        349.23       342.61 o
  -4 -12   8        481.85        751.13       363.32 o
  -3 -12   8         22.67        411.37       311.64 o
  -2 -12   8        126.04        326.27       281.00 o
  -1 -12   8        686.91        438.60       289.99 o
   0 -12   8        250.27        -37.28       275.78 o
   1 -12   8        746.37        323.75       276.84 o
   2 -12   8       3830.47       4280.08       587.91 o
   3 -12   8       1972.45       1748.78       394.73 o
   4 -12   8       1397.30       1106.72       349.36 o
   5 -12   8        122.81         54.69       244.09 o
   6 -12   8          7.53        320.93       316.93 o
   7 -12   8        623.84        316.50       347.63 o
   8 -12   8        448.03        335.64       283.22 o
   9 -12   8        178.19        327.07       296.54 o
  10 -12   8        201.13        234.39       426.63 o
  11 -12   8         50.37       -346.62       346.62 o
  -8 -11   8       1395.44       1316.72       349.85 o
  -7 -11   8       1848.84       2642.77       523.72 o
  -6 -11   8       1116.82       2115.56       483.47 o
  -5 -11   8        427.76        597.18       326.36 o
  -4 -11   8         57.44        327.35       319.05 o
  -3 -11   8         24.94       -170.22       247.75 o
  -2 -11   8        418.78        211.02       280.50 o
  -1 -11   8       1821.03       1217.39       321.81 o
   0 -11   8         33.08        -51.27       232.03 o
   1 -11   8        866.92        984.54       294.47 o
   2 -11   8        945.25        757.43       316.44 o
   3 -11   8        680.11        416.85       281.82 o
   4 -11   8        129.57        -31.51       267.14 o
   5 -11   8        232.06       -185.69       185.69 o
   6 -11   8        789.97        926.51       255.11 o
   7 -11   8          3.41        131.19       323.52 o
   8 -11   8        148.48        319.54       202.42 o
   9 -11   8        344.15        488.66       200.09 o
  10 -11   8       1670.02       1660.24       268.15 o
  11 -11   8        327.94       -117.98       332.33 o
  -9 -10   8          3.74        363.59       290.19 o
  -8 -10   8        459.84        953.38       249.95 o
  -7 -10   8        173.96        125.41       323.05 o
  -6 -10   8        510.93        819.41       367.23 o
  -5 -10   8         35.06       -279.82       329.66 o
  -4 -10   8        516.06        679.35       299.57 o
  -3 -10   8        451.86        777.01       317.91 o
  -2 -10   8         22.36       -261.92       262.75 o
  -1 -10   8        224.47        253.10       238.38 o
   0 -10   8        134.74        549.69       323.85 o
   1 -10   8       1770.70       1635.53       329.81 o
   2 -10   8       3257.55       2977.73       451.61 o
   3 -10   8       1297.03       1298.77       225.93 o
   4 -10   8        932.98       1278.65       237.09 o
   5 -10   8         56.11       -125.94       194.53 o
   6 -10   8         14.65        -73.31       275.18 o
   7 -10   8         30.40       -181.50       181.50 o
   8 -10   8        183.48        226.71       205.13 o
   9 -10   8          3.51        228.06       197.42 o
  10 -10   8        112.62        579.98       213.90 o
  11 -10   8        436.49        620.53       273.91 o
 -10  -9   8        144.11        416.89       294.23 o
  -9  -9   8         51.36        -60.27       224.82 o
  -8  -9   8        298.92        875.40       259.06 o
  -7  -9   8          7.39        -33.22       169.89 o
  -6  -9   8        468.75        322.47       135.15 o
  -5  -9   8          3.57        -99.77       238.04 o
  -4  -9   8       3016.72       3464.55       494.34 o
  -3  -9   8       3048.15       2923.57       461.43 o
  -2  -9   8      14457.16      14680.04       873.98 o
  -1  -9   8       5254.94       5066.05       496.44 o
   0  -9   8        323.21        493.44       276.81 o
   1  -9   8       2355.02       2342.42       382.97 o
   2  -9   8        253.80        215.59       353.72 o
   3  -9   8         29.36        116.80       240.75 o
   4  -9   8          0.33        287.66       181.00 o
   5  -9   8        171.48        406.66       300.33 o
   6  -9   8          0.24        419.88       227.13 o
   7  -9   8        208.73        460.67       198.03 o
   8  -9   8        100.47        250.82       191.55 o
   9  -9   8        170.40        171.24       879.59 o
  10  -9   8        178.85         51.08       249.84 o
  11  -9   8          0.40        -23.78       226.48 o
 -10  -8   8         22.60       -221.40       221.40 o
  -9  -8   8         17.40       -253.29       253.29 o
  -8  -8   8        539.33        983.42       234.27 o
  -7  -8   8       1132.00       1102.19       179.74 o
  -6  -8   8        879.90        871.51       152.15 o
  -5  -8   8         59.88        132.71       160.06 o
  -4  -8   8        660.21        534.52       251.03 o
  -3  -8   8        944.18        580.71       263.93 o
  -2  -8   8       1560.80       1211.98       301.58 o
  -1  -8   8        446.62         93.19       236.47 o
   0  -8   8        751.67        841.51       197.91 o
   1  -8   8        113.07       -165.38       165.38 o
   2  -8   8        933.02        805.40       356.57 o
   3  -8   8          5.96        -43.23       149.16 o
   4  -8   8         11.00        155.38       228.70 o
   5  -8   8       1055.83       1142.59       217.25 o
   6  -8   8        932.51       1398.08       250.74 o
   7  -8   8        300.07        154.23       171.65 o
   8  -8   8          2.04        -80.20       223.25 o
   9  -8   8         32.72         83.15       247.55 o
  10  -8   8       1352.01       1169.92       353.56 o
  11  -8   8        297.00        558.32       286.97 o
 -11  -7   8         38.34       -124.65       296.18 o
 -10  -7   8          9.76        164.76       250.93 o
  -9  -7   8       1378.27       1533.89       357.90 o
  -8  -7   8        154.57        222.72       151.10 o
  -7  -7   8         10.09       -127.49       127.49 o
  -6  -7   8         48.44       -123.44       144.56 o
  -5  -7   8       2587.09       2547.91       278.44 o
  -4  -7   8        977.17       1061.15       298.97 o
  -3  -7   8        402.12        345.05       207.94 o
  -2  -7   8       2599.08       2581.39       362.63 o
  -1  -7   8        716.06        730.41       100.47 o
   0  -7   8       1011.06        960.66       348.51 o
   1  -7   8        729.32        806.84       171.36 o
   2  -7   8        896.87        801.20       273.22 o
   3  -7   8        789.07        715.69       312.29 o
   4  -7   8       1604.75       1594.10       224.46 o
   5  -7   8       2458.53       2642.29       282.24 o
   6  -7   8        872.13        982.61       223.64 o
   7  -7   8       1482.93       1880.56       369.08 o
   8  -7   8        207.37       -246.87       246.87 o
   9  -7   8        947.46       1065.40       326.73 o
  10  -7   8       2100.43       2331.18       438.24 o
  11  -7   8         44.62         89.08       250.78 o
 -11  -6   8        897.60        488.26       278.26 o
 -10  -6   8        532.37        924.41       328.68 o
  -9  -6   8         86.96        192.61       194.62 o
  -8  -6   8       2212.65       2482.07       276.65 o
  -7  -6   8        692.41        551.22       144.39 o
  -6  -6   8        778.39        705.57       114.49 o
  -5  -6   8         79.59        185.82       109.56 o
  -4  -6   8       1542.53       1531.15       208.44 o
  -3  -6   8      20160.52      19919.93       859.15 o
  -2  -6   8       1386.29       1058.19       243.62 o
  -1  -6   8        809.64        758.11       113.14 o
   0  -6   8        207.43         64.73       198.68 o
   1  -6   8       3365.31       3086.07       231.05 o
   2  -6   8         72.04         39.55       120.82 o
   3  -6   8       3052.81       2771.47       244.77 o
   4  -6   8       2321.69       2033.95       230.49 o
   5  -6   8          0.08       -127.27       149.77 o
   6  -6   8       1387.38       1328.50       319.93 o
   7  -6   8       1267.12       1364.26       329.50 o
   8  -6   8        703.74        712.52       289.52 o
   9  -6   8          6.90        190.44       236.28 o
  10  -6   8        104.50        147.96       236.80 o
  11  -6   8        785.28        765.33       334.07 o
 -12  -5   8        986.36        830.09       344.26 o
 -11  -5   8        219.57        189.87       230.96 o
 -10  -5   8        248.51        197.01       213.65 o
  -9  -5   8         40.49        255.34       265.88 o
  -8  -5   8        401.77        322.86       104.46 o
  -7  -5   8         29.80        138.21       123.27 o
  -6  -5   8        985.71        773.45       114.58 o
  -5  -5   8        616.21        694.70       107.57 o
  -4  -5   8        849.21        767.23       111.54 o
  -3  -5   8       2579.20       2547.16       332.67 o
  -2  -5   8        197.21        144.26        76.45 o
  -1  -5   8        135.65        176.51       112.11 o
   0  -5   8        658.31        791.92       258.52 o
   1  -5   8        690.48        671.62       220.16 o
   2  -5   8         95.49        156.75       112.11 o
   3  -5   8         22.10        -92.74       116.55 o
   4  -5   8         54.04        -46.46       132.42 o
   5  -5   8        316.49        284.23       235.47 o
   6  -5   8         43.44       -234.29       234.29 o
   7  -5   8        312.17        703.22       300.83 o
   8  -5   8       4225.88       4236.81       498.03 o
   9  -5   8       2427.75       3109.89       454.92 o
  10  -5   8       3593.89       3225.51       466.85 o
  11  -5   8       1862.73       1766.19       409.65 o
 -12  -4   8        701.33       1121.92       341.69 o
 -11  -4   8          7.32        176.02       247.02 o
 -10  -4   8        297.57        428.14       148.70 o
  -9  -4   8       2040.90       1891.59       195.53 o
  -8  -4   8       4335.61       4359.90       206.25 o
  -7  -4   8       4191.20       3938.01       235.23 o
  -6  -4   8      10799.13      10454.17       340.60 o
  -5  -4   8       1930.26       1877.40       136.36 o
  -4  -4   8          0.43        130.35        82.22 o
  -3  -4   8       4588.81       4312.49       187.99 o
  -2  -4   8         34.60        -22.40        72.25 o
  -1  -4   8       1263.03       1275.67       143.23 o
   0  -4   8       1367.09       1436.28       151.16 o
   1  -4   8         42.90       -106.50       106.50 o
   2  -4   8        426.34        405.67       111.15 o
   3  -4   8          9.34        180.83       115.18 o
   4  -4   8       1909.80       1854.76       194.03 o
   5  -4   8      17429.17      17693.49       837.64 o
   6  -4   8       5855.11       5515.65       507.54 o
   7  -4   8       2013.57       1516.29       333.94 o
   8  -4   8         32.86       -242.34       242.34 o
   9  -4   8        141.12       -153.34       235.47 o
  10  -4   8          2.92         28.91       242.57 o
  11  -4   8        156.28       -298.03       298.03 o
 -13  -3   8         13.07       -265.15       285.63 o
 -12  -3   8        557.89       1159.88       376.49 o
 -11  -3   8        266.14        247.61       152.12 o
 -10  -3   8         96.56        239.83       296.03 o
  -9  -3   8       1320.35       1417.45       369.14 o
  -8  -3   8       3185.47       2930.34       169.50 o
  -7  -3   8       8182.96       8419.81       328.73 o
  -6  -3   8       4071.33       3968.23       226.58 o
  -5  -3   8       3360.81       3473.37       196.08 o
  -4  -3   8        904.39        812.49        94.27 o
  -3  -3   8        972.22        859.88        75.62 o
  -2  -3   8        838.20        664.80        87.33 o
  -1  -3   8        870.36        757.80       112.53 o
   0  -3   8       1254.23       1162.05       130.77 o
   1  -3   8         10.20        139.08       105.51 o
   2  -3   8       1426.13       1618.95       174.85 o
   3  -3   8       3900.04       3595.42       210.33 o
   4  -3   8         62.81       -197.80       197.80 o
   5  -3   8       3176.75       3403.70       398.34 o
   6  -3   8          5.74        108.08       204.51 o
   7  -3   8          1.11        -55.57       227.68 o
   8  -3   8        160.25       -172.22       244.64 o
   9  -3   8       1023.07       1132.20       339.14 o
  10  -3   8        740.52         23.30       250.25 o
  11  -3   8        150.35       -245.58       295.94 o
 -13  -2   8        598.03        722.46       219.41 o
 -12  -2   8       1939.87       1741.25       274.22 o
 -11  -2   8        598.01        895.73       220.43 o
 -10  -2   8         62.95        180.35       143.73 o
  -9  -2   8         31.99        102.54       123.36 o
  -8  -2   8        849.96        903.96       171.71 o
  -7  -2   8       5315.37       5275.94       181.84 o
  -6  -2   8       3257.77       3140.33       169.83 o
  -5  -2   8      13512.65      14182.83       267.28 o
  -4  -2   8        272.10        251.89        55.11 o
  -3  -2   8       1980.05       2013.79        92.44 o
  -2  -2   8       5603.00       5673.33       166.00 o
  -1  -2   8         79.74          5.00        71.60 o
   0  -2   8       2323.31       2258.41       112.14 o
   1  -2   8        533.65        756.58        93.84 o
   2  -2   8        442.76        332.49        78.64 o
   3  -2   8       9755.24       9751.57       285.91 o
   4  -2   8        784.30        881.62       242.23 o
   5  -2   8       8808.15       9128.01       608.91 o
   6  -2   8       1339.74        796.54       278.85 o
   7  -2   8        305.10        340.40       280.45 o
   8  -2   8        821.65       1294.78       321.96 o
   9  -2   8        707.94        997.11       313.87 o
  10  -2   8        863.60       1854.85       401.72 o
  11  -2   8       1374.68         79.96       267.62 o
  12  -2   8        254.85        336.08       345.17 o
 -14  -1   8       1256.00       1399.95       425.96 o
 -13  -1   8        506.50        547.50       258.25 o
 -12  -1   8       1695.89       1637.75       272.71 o
 -11  -1   8         18.96        232.30       173.31 o
 -10  -1   8        287.55        257.46       145.00 o
  -9  -1   8        286.79        198.78       136.15 o
  -8  -1   8         52.15         22.48       126.66 o
  -7  -1   8        925.98       1111.26       166.47 o
  -6  -1   8       4028.40       3830.07       214.22 o
  -5  -1   8       6501.96       6328.78       163.79 o
  -4  -1   8        979.63       1051.54        68.60 o
  -3  -1   8       1621.09       1614.75        79.34 o
  -2  -1   8      16389.36      16080.55       279.12 o
  -1  -1   8       8478.99       8490.21       250.30 o
   0  -1   8      13351.82      12724.96       199.93 o
   1  -1   8       1379.83       1280.03       352.84 o
   2  -1   8       3832.66       2585.06       580.01 o
   3  -1   8       1256.27       1601.40       276.34 o
   4  -1   8        952.07       1487.48       280.45 o
   5  -1   8       1287.35       1014.59       241.04 o
   6  -1   8         12.45        -54.11       239.43 o
   7  -1   8       1356.25       1458.58       330.43 o
   8  -1   8        550.40        427.18       263.24 o
   9  -1   8        153.98          5.16       245.20 o
  10  -1   8       2335.08       2081.67       427.70 o
  11  -1   8          4.88       -280.60       299.36 o
  12  -1   8         16.73        -37.24       356.91 o
 -14   0   8         26.89       -275.67       275.67 o
 -13   0   8       1264.76        960.43       370.90 o
 -12   0   8       1970.18       1830.57       286.77 o
 -11   0   8       2224.38       2455.88       299.69 o
 -10   0   8       1544.81       1675.03       237.53 o
  -9   0   8        122.61        328.85       160.03 o
  -8   0   8        856.84        923.65       175.60 o
  -7   0   8        778.69        905.24       159.24 o
  -6   0   8         30.87        180.54        96.80 o
  -5   0   8        140.70        120.03        47.02 o
  -4   0   8       6066.14       5986.83       126.18 o
  -3   0   8       6962.76       6616.74       139.46 o
  -2   0   8      18808.91      19237.13       349.28 o
  -1   0   8       6446.73       6661.23       180.54 o
   0   0   8          3.54        -29.27        48.58 o
   1   0   8        137.04        -75.85       153.10 o
   2   0   8        889.69        922.00       215.80 o
   3   0   8       6367.69       5045.79       847.39 o
   4   0   8       2146.43       2243.98       147.30 o
   5   0   8          2.15        430.58       286.91 o
   6   0   8        564.44        249.28       264.43 o
   7   0   8        663.21       1111.87       327.75 o
   8   0   8          0.65       -210.80       258.21 o
   9   0   8        183.41        268.03       293.31 o
  10   0   8        249.07        377.88       290.79 o
  11   0   8        206.95        396.10       328.60 o
  12   0   8         75.35        265.33       372.70 o
 -14   1   8        404.01         55.63       197.60 o
 -13   1   8         52.91          1.98       178.35 o
 -12   1   8        137.88        -60.23       178.37 o
 -11   1   8          4.70        -23.94       178.71 o
 -10   1   8         19.18         26.31       262.79 o
  -9   1   8         54.36       -160.66       160.66 o
  -8   1   8       1922.63       2156.31       360.03 o
  -7   1   8       7125.53       8118.75       375.20 o
  -6   1   8        518.20        448.28       129.28 o
  -5   1   8       2183.51       1915.47       162.05 o
  -4   1   8         51.30         46.08        51.10 o
  -3   1   8       9906.49      10452.39       210.47 o
  -2   1   8       8781.56       8622.61       242.83 o
  -1   1   8      17063.41      17757.35       409.18 o
   0   1   8       2080.72       1845.42       148.99 o
   1   1   8       1348.12       1308.86       128.96 o
   2   1   8       1944.74       2327.60       139.18 o
   3   1   8        581.78        570.27       116.49 o
   4   1   8       5231.37       4747.60       314.23 o
   5   1   8       1006.58        921.77       300.55 o
   6   1   8        769.28        602.76       293.58 o
   7   1   8        574.27        348.97       287.16 o
   8   1   8        416.84        344.21       244.29 o
   9   1   8         54.90        -29.13       261.02 o
  10   1   8        377.32        408.28       322.74 o
  11   1   8        115.00        555.41       327.47 o
  12   1   8          1.59       -223.21       373.73 o
 -14   2   8       1917.29       1538.11       593.04 o
 -13   2   8       5216.26       5382.19       465.42 o
 -12   2   8        826.82        720.72       198.94 o
 -11   2   8       3141.72       3135.65       330.76 o
 -10   2   8       1198.14        940.69       242.51 o
  -9   2   8       6760.39       7657.58       417.87 o
  -8   2   8       1718.39       1794.31       218.85 o
  -7   2   8          0.85         24.59       243.13 o
  -6   2   8       4405.69       4711.38       269.86 o
  -5   2   8        262.72        240.57        94.64 o
  -4   2   8       6173.70       6759.70       173.41 o
  -3   2   8        585.87        594.66        83.33 o
  -2   2   8       3334.35       3154.23       191.70 o
  -1   2   8       1730.41       1349.29       120.44 o
   0   2   8       7109.65       6234.54       194.96 o
   1   2   8      12449.62      10928.16       684.95 o
   2   2   8       7016.06       7396.19       556.18 o
   3   2   8       8483.75       8117.78       418.13 o
   4   2   8       1125.48        909.08       299.88 o
   5   2   8       1780.47       2077.30       261.74 o
   6   2   8       2835.28       2885.47       412.01 o
   7   2   8       7253.11       8011.33       661.27 o
   8   2   8        251.60        422.15       289.92 o
   9   2   8         20.37        158.00       270.58 o
  10   2   8         42.84        190.25       209.55 o
  11   2   8        455.18        187.77       379.34 o
 -14   3   8        305.99        444.46       209.62 o
 -13   3   8        152.87        261.36       193.15 o
 -12   3   8        189.89        357.19       184.76 o
 -11   3   8        141.36         95.16       166.25 o
 -10   3   8         10.96       -134.26       142.85 o
  -9   3   8       3480.12       3427.67       304.38 o
  -8   3   8       3282.74       3718.89       281.30 o
  -7   3   8         13.41         32.80        32.32 o
  -6   3   8         10.28        -17.34        55.30 o
  -5   3   8       3287.93       3608.78       148.01 o
  -4   3   8       3937.45       3925.98       143.82 o
  -3   3   8          2.30        -22.39        92.90 o
  -2   3   8       5828.26       5903.62       191.28 o
  -1   3   8          4.37        -91.10        91.10 o
   0   3   8       1662.67       1592.41       169.66 o
   1   3   8        629.42        672.89       193.50 o
   2   3   8       2406.03       2572.51       160.16 o
   3   3   8       1130.59        981.40       280.24 o
   4   3   8        178.07        270.87       236.50 o
   5   3   8       1103.77       1106.03       316.08 o
   6   3   8       1037.76       1255.49       329.12 o
   7   3   8       1074.46       1340.63       377.24 o
   8   3   8        479.91        629.59       320.97 o
   9   3   8        621.04        705.89       301.02 o
  10   3   8        339.58        164.18       203.30 o
 -14   4   8        635.24       1031.57       242.88 o
 -13   4   8        326.93        353.96       189.25 o
 -12   4   8       1847.67       2040.14       297.08 o
 -11   4   8       1025.21        710.46       202.46 o
 -10   4   8       5938.10       6194.28       404.10 o
  -9   4   8        774.08        877.90       189.89 o
  -8   4   8       1182.14       1597.64       257.32 o
  -7   4   8       7361.82       8294.80       237.56 o
  -6   4   8      21423.41      22776.62       552.64 o
  -5   4   8      11496.32      12601.24       379.75 o
  -4   4   8        850.28        793.72        94.56 o
  -3   4   8        793.30        866.94        88.87 o
  -2   4   8         84.22        104.49        54.91 o
  -1   4   8        495.22        572.22        98.43 o
   0   4   8       5108.12       5037.92       240.57 o
   1   4   8       2240.44       2327.52       126.67 o
   2   4   8       1631.07       1619.03       159.99 o
   3   4   8        244.47        167.08       352.01 o
   4   4   8       4399.48       4986.07       531.51 o
   5   4   8       2410.78       2753.13       441.86 o
   6   4   8       1031.63       1582.18       390.20 o
   7   4   8       3067.91       3067.32       342.48 o
   8   4   8        616.48        152.25       441.04 o
   9   4   8        955.19       1007.06       258.16 o
  10   4   8        120.45        150.36       215.71 o
 -14   5   8        115.72        271.83       327.96 o
 -13   5   8          4.12         29.63       170.18 o
 -12   5   8       1173.83       1585.64       250.67 o
 -11   5   8       1975.28       1912.28       311.07 o
 -10   5   8       2929.61       3111.20       301.51 o
  -9   5   8       1253.43       1208.54       205.04 o
  -8   5   8       1426.95       1579.50       207.72 o
  -7   5   8       2333.52       2322.05       209.39 o
  -6   5   8       1716.28       1577.87       166.36 o
  -5   5   8       5745.23       5811.76       257.60 o
  -4   5   8         89.18         48.81        69.28 o
  -3   5   8       1430.30       1257.95        95.04 o
  -2   5   8       1387.90       1155.79        84.00 o
  -1   5   8        386.94        417.88       122.58 o
   0   5   8        661.71        674.10       222.07 o
   1   5   8        175.59        219.18        82.49 o
   2   5   8          1.13       -130.89       130.89 o
   3   5   8        297.74        180.01       241.45 o
   4   5   8       1824.39       1765.21       243.91 o
   5   5   8       2716.28       2596.04       420.85 o
   6   5   8        636.29        442.56       338.25 o
   7   5   8        379.68        688.21       256.43 o
   8   5   8        785.98        538.30       192.27 o
   9   5   8        620.12        561.43       228.83 o
  10   5   8        245.88        876.28       509.93 o
 -15   6   8        122.72        -73.59       309.16 o
 -14   6   8        331.59        333.21       277.71 o
 -13   6   8        150.17         55.18       164.57 o
 -12   6   8        331.16        264.68       472.51 o
 -11   6   8         33.67         48.50       189.81 o
 -10   6   8         14.31       -140.18       140.18 o
  -9   6   8        536.89        532.54       153.06 o
  -8   6   8       7134.88       7342.14       380.67 o
  -7   6   8       6507.32       6734.63       334.14 o
  -6   6   8        539.15        577.95       114.28 o
  -5   6   8        785.08        813.83       106.40 o
  -4   6   8       2381.72       2866.04       314.91 o
  -3   6   8        615.53        828.77       135.08 o
  -2   6   8        163.85         78.64        91.69 o
  -1   6   8       1540.25       1587.80       202.12 o
   0   6   8        471.39        513.74       149.57 o
   1   6   8        118.11        -11.06       164.20 o
   2   6   8         92.16         55.02       126.10 o
   3   6   8          3.87        245.38       126.02 o
   4   6   8         45.52        -46.58       110.92 o
   5   6   8       2238.48       2260.13       380.94 o
   6   6   8        929.39       1191.76       598.81 o
   7   6   8        989.21       1071.44       245.18 o
   8   6   8        244.69         87.69       255.18 o
   9   6   8        127.55        206.96       256.00 o
  10   6   8        691.98       1164.73       450.44 o
 -15   7   8        223.65        361.15       244.86 o
 -14   7   8        242.53        297.65       234.59 o
 -13   7   8         49.64         63.40       327.76 o
 -12   7   8          1.44        -44.04       161.27 o
 -11   7   8         95.57        152.96       181.88 o
 -10   7   8       1290.02       1451.35       204.37 o
  -9   7   8         97.27        -51.00       114.68 o
  -8   7   8       2069.02       2320.64       226.30 o
  -7   7   8      14909.09      15944.99       479.73 o
  -6   7   8       9736.11      10046.27       340.41 o
  -5   7   8       3782.89       3792.65       182.62 o
  -4   7   8        570.72        622.94       186.24 o
  -3   7   8         80.24        403.79       130.89 o
  -2   7   8        724.07        710.44       122.38 o
  -1   7   8         90.83         73.72       181.34 o
   0   7   8        237.93        140.15        65.26 o
   1   7   8        841.91        779.56       117.74 o
   2   7   8        218.95        208.67       100.44 o
   3   7   8       1614.18       1729.55       170.23 o
   4   7   8        406.64        250.76       119.97 o
   5   7   8         12.45       -294.53       294.53 o
   6   7   8         96.56        -65.43       303.42 o
   7   7   8        269.45        281.18       346.32 o
   8   7   8        693.92        150.46       325.69 o
 -13   8   8          5.53        172.13       272.14 o
 -12   8   8        120.05         30.44       317.35 o
 -11   8   8        299.96        507.42       170.94 o
 -10   8   8       2448.54       2978.86       287.12 o
  -9   8   8        937.22        795.46       157.73 o
  -8   8   8       2186.73       2372.92       218.27 o
  -7   8   8        843.34       1055.35       275.11 o
  -6   8   8       1668.82       1800.56       310.75 o
  -5   8   8       1466.57       1228.52       262.86 o
  -4   8   8       1973.52       1837.31       280.00 o
  -3   8   8       4526.97       4383.91       232.21 o
  -2   8   8       4160.49       3998.57       214.63 o
  -1   8   8       1768.77       1583.19       193.79 o
   0   8   8       1858.82       1590.74       286.99 o
   1   8   8        195.29        297.46       158.80 o
   2   8   8        162.74         44.07       148.95 o
   3   8   8         13.74        174.16       146.78 o
   4   8   8        239.76        455.20       359.18 o
   5   8   8        328.31        356.70       286.24 o
   6   8   8         54.47       -146.01       329.68 o
   7   8   8       1967.07       2295.11       518.34 o
 -13   9   8         18.31       -269.57       269.57 o
 -12   9   8         57.41        -19.33       252.22 o
 -11   9   8         22.80        360.83       293.65 o
 -10   9   8       2762.21       3302.26       483.07 o
  -9   9   8        417.38        882.24       326.36 o
  -8   9   8       1156.61       1695.12       331.95 o
  -7   9   8        943.39        746.23       256.54 o
  -6   9   8        318.41        268.09       184.17 o
  -5   9   8       1040.83       1376.67       294.66 o
  -4   9   8       1356.45       1339.43       205.29 o
  -3   9   8       8049.04       7780.05       300.09 o
  -2   9   8        518.30        396.79       105.84 o
  -1   9   8       1435.24       1226.63       441.32 o
   0   9   8        673.08        558.81       240.90 o
   1   9   8       2337.04       2351.03       431.89 o
   2   9   8       4731.38       5336.69       386.69 o
   3   9   8       2361.58       2783.76       436.76 o
   4   9   8        345.67        728.39       355.25 o
   5   9   8         62.21        -41.74       307.69 o
   6   9   8         14.73        231.91       343.20 o
 -13  10   8          0.96       -390.91       390.91 o
 -12  10   8        785.75         13.89       294.28 o
 -11  10   8       1493.45       1966.53       431.02 o
 -10  10   8       2551.33       2094.78       420.46 o
  -9  10   8        469.96        720.42       296.63 o
  -8  10   8        296.58        171.48       231.19 o
  -7  10   8        278.64        534.46       246.21 o
  -6  10   8        316.20        288.56       197.36 o
  -5  10   8         27.60         47.91       262.16 o
  -4  10   8       1885.40       1824.09       305.59 o
  -3  10   8        715.52        608.82       317.17 o
  -2  10   8        490.17        541.27       145.89 o
  -1  10   8         39.18         50.78       240.39 o
   0  10   8       2290.22       2397.25       387.32 o
   1  10   8       1690.15       1495.04       276.11 o
   2  10   8        952.43        951.53       263.02 o
   3  10   8        346.91         11.58       305.24 o
   4  10   8       2740.19       3048.25       586.78 o
   5  10   8        102.58        201.88       364.36 o
 -12  11   8        212.54        410.29       293.56 o
 -11  11   8        931.38        867.15       350.49 o
 -10  11   8        340.10        955.26       350.50 o
  -9  11   8         10.29        156.27       236.98 o
  -8  11   8        176.36         22.28       207.18 o
  -7  11   8        824.00       1128.87       304.50 o
  -6  11   8        291.01        651.41       364.48 o
  -5  11   8        561.57        860.04       528.20 o
  -4  11   8        130.52        -48.85       262.95 o
  -3  11   8        418.63         81.27       256.27 o
  -2  11   8       2154.46       1969.10       373.96 o
  -1  11   8       2196.17       2435.40       403.80 o
   0  11   8        971.26       1159.08       336.04 o
   1  11   8        333.67        331.93       384.09 o
   2  11   8         68.78       -184.55       184.55 o
   3  11   8        116.69        109.94       322.17 o
   4  11   8         39.54       1387.04       473.37 o
 -12  12   8         50.10        -36.17       274.04 o
 -11  12   8          0.63        160.71       285.08 o
 -10  12   8        139.17          8.07       238.20 o
  -9  12   8         39.06        133.11       227.74 o
  -8  12   8        803.67        824.97       300.99 o
  -7  12   8        119.87        515.43       201.91 o
  -6  12   8        653.58        583.97       351.07 o
  -5  12   8        283.84       1076.37       396.52 o
  -4  12   8        231.45        919.85       369.89 o
  -3  12   8        323.59        750.55       325.58 o
  -2  12   8        464.25        504.77       284.85 o
  -1  12   8         25.81        383.96       267.19 o
   0  12   8       1063.21       1792.97       416.00 o
   1  12   8        148.31        333.71       197.78 o
   2  12   8        341.48        623.91       413.31 o
   3  12   8         63.71        392.07       372.02 o
 -12  13   8        758.19        407.30       361.00 o
 -11  13   8        189.58        349.85       336.61 o
 -10  13   8        120.73        -90.29       243.13 o
  -9  13   8         84.06        151.41       281.75 o
  -8  13   8         71.15       -376.00       376.00 o
  -7  13   8       1152.55       1084.35       404.68 o
  -6  13   8        810.14        -73.79       379.16 o
  -5  13   8        794.02        918.36       374.03 o
  -4  13   8        912.82       1562.19       441.47 o
  -3  13   8       3278.16       3309.56       509.28 o
  -2  13   8       1002.49       1284.94       378.24 o
  -1  13   8          9.03         29.58       265.09 o
   0  13   8          1.04       -310.53       310.53 o
   1  13   8        115.10        248.29       357.54 o
  -9  14   8         60.08        142.31       418.03 o
  -8  14   8        164.98       -328.26       392.07 o
  -7  14   8        835.50        813.24       402.48 o
  -6  14   8         12.66       -255.12       422.03 o
  -5  14   8         23.19        -91.05       310.72 o
  -4  14   8         93.90        296.32       319.53 o
  -3  14   8       1656.59       1424.74       367.18 o
  -2  14   8        420.68        626.73       359.68 o
  -1  14   8         68.09        482.09       317.73 o
   0  14   8         24.42        284.04       307.27 o
  -7  15   8         19.61        386.20       470.24 o
  -6  15   8         43.94        117.62       351.24 o
  -5  15   8        558.33        281.52       355.77 o
  -4  15   8       1244.58       1598.41       475.63 o
  -3  15   8       1647.70       1686.15       459.75 o
  -2  15   8        351.85        887.72       424.61 o
  -1  15   8        440.26        319.25       355.42 o
   0 -15   9        435.22        729.70       350.94 o
   1 -15   9          0.00        314.59       358.07 o
   2 -15   9          1.40         85.57       316.81 o
   3 -15   9        355.14        423.40       358.54 o
   4 -15   9       1278.18       2339.11       518.83 o
   5 -15   9       1702.34       1530.37       484.85 o
   6 -15   9        880.94       1391.64       454.22 o
  -3 -14   9        749.68       2057.15       498.07 o
  -2 -14   9        691.61        736.59       395.80 o
  -1 -14   9       1053.68       1273.34       448.30 o
   0 -14   9       2074.57       2672.27       526.06 o
   1 -14   9       2710.24       2588.08       528.72 o
   2 -14   9       1426.34       1104.54       399.61 o
   3 -14   9        418.83        -37.54       309.55 o
   4 -14   9          3.61        -71.63       291.23 o
   5 -14   9         63.26        311.73       327.44 o
   6 -14   9         69.72        -33.88       298.37 o
   7 -14   9          4.38        333.48       351.58 o
   8 -14   9          8.24        532.34       378.93 o
  -5 -13   9         67.21       -118.92       320.11 o
  -4 -13   9        249.74       -254.80       361.84 o
  -3 -13   9        126.18        305.27       313.81 o
  -2 -13   9        121.02        485.27       315.29 o
  -1 -13   9         12.74        410.45       322.75 o
   0 -13   9         29.49         77.47       301.58 o
   1 -13   9          0.48        370.45       300.07 o
   2 -13   9          3.27        125.78       260.24 o
   3 -13   9        136.73        625.84       323.11 o
   4 -13   9        418.29       1062.92       362.99 o
   5 -13   9        481.78         64.37       262.66 o
   6 -13   9         37.94        447.79       343.75 o
   7 -13   9          9.83       -201.10       313.55 o
   8 -13   9        474.15        681.11       659.54 o
   9 -13   9         27.51        483.85       205.55 o
  -6 -12   9        269.90        803.21       401.12 o
  -5 -12   9        265.44        396.58       361.47 o
  -4 -12   9        504.79        852.28       351.98 o
  -3 -12   9        369.84        721.91       340.51 o
  -2 -12   9          0.34        -73.20       336.17 o
  -1 -12   9          1.27       -239.17       282.38 o
   0 -12   9        314.50        309.45       339.30 o
   1 -12   9        152.75       -313.92       313.92 o
   2 -12   9         95.42         -7.45       274.92 o
   3 -12   9        134.17        633.07       302.54 o
   4 -12   9       1375.85       1119.93       337.05 o
   5 -12   9       3900.62       4448.61       573.67 o
   6 -12   9       1844.07       2108.31       321.24 o
   7 -12   9       1174.56       1287.89       278.89 o
   8 -12   9          3.22         -7.05       173.55 o
   9 -12   9        113.85        147.88       178.22 o
  10 -12   9        105.31        542.94       354.07 o
  -9 -11   9        122.24        403.09       298.30 o
  -7 -11   9          0.67        256.84       381.01 o
  -6 -11   9        126.89        532.18       335.69 o
  -5 -11   9        372.46        495.06       306.89 o
  -4 -11   9       2115.38       2641.69       496.66 o
  -3 -11   9        145.16         64.00       264.18 o
  -2 -11   9        111.24        -16.17       256.39 o
  -1 -11   9       1640.93       1946.04       412.77 o
   0 -11   9       3148.77       2978.69       453.70 o
   1 -11   9       1524.75       2272.34       424.42 o
   2 -11   9        517.26        948.44       309.15 o
   3 -11   9         57.02        169.86       251.09 o
   4 -11   9        713.74        773.60       235.78 o
   5 -11   9         22.42        106.05       214.93 o
   6 -11   9        875.76        755.30       224.19 o
   7 -11   9         11.33        -58.98       415.64 o
   8 -11   9        333.45        581.45       222.57 o
   9 -11   9        434.02       1040.76       286.98 o
  10 -11   9        442.13        235.28       222.89 o
  11 -11   9         92.77        597.84       391.89 o
  -9 -10   9        318.75        431.20       335.85 o
  -8 -10   9         32.03        277.73       297.20 o
  -7 -10   9         16.36        182.88       176.66 o
  -6 -10   9         46.68       -239.20       266.84 o
  -5 -10   9       1156.08        975.19       305.06 o
  -4 -10   9         90.17        112.46       255.71 o
  -3 -10   9        360.49        104.58       226.50 o
  -2 -10   9        132.11        446.95       258.10 o
  -1 -10   9        306.91        128.83       226.78 o
   0 -10   9          6.35        880.14       313.65 o
   1 -10   9         19.18        669.78       286.26 o
   2 -10   9       1724.94       1789.93       257.58 o
   3 -10   9       1187.54       1264.38       244.71 o
   4 -10   9        279.37        339.19       188.34 o
   5 -10   9         25.38        169.47       178.88 o
   6 -10   9        379.49        412.30       319.70 o
   7 -10   9         59.50         87.92       188.88 o
   8 -10   9          2.05        326.91       193.83 o
   9 -10   9        331.56        265.93       226.08 o
  10 -10   9         47.98        332.27       276.65 o
  11 -10   9        731.24       1491.39       448.53 o
 -10  -9   9         41.30        186.92       269.58 o
  -9  -9   9         17.30       -266.70       266.70 o
  -8  -9   9        551.25        496.95       219.39 o
  -7  -9   9        439.12        443.09       146.65 o
  -6  -9   9       2086.38       1938.27       218.80 o
  -5  -9   9       1478.25       1659.87       388.32 o
  -4  -9   9       3438.06       3871.90       514.92 o
  -3  -9   9       3020.59       2754.21       426.43 o
  -2  -9   9        601.45        328.42       296.85 o
  -1  -9   9       1898.23       2492.96       409.46 o
   0  -9   9       2825.32       2727.18       400.17 o
   1  -9   9       1086.69        816.40       355.84 o
   2  -9   9         60.57        119.73       167.03 o
   3  -9   9       4146.68       4109.77       338.52 o
   4  -9   9       3609.60       3484.96       322.00 o
   5  -9   9       1095.54       1557.64       584.70 o
   6  -9   9        628.17        843.07       210.18 o
   7  -9   9        209.41         89.59       183.32 o
   8  -9   9        227.35        126.58       301.99 o
   9  -9   9         26.69        -23.37       388.00 o
  10  -9   9        290.24       -146.70       271.16 o
  11  -9   9        178.22       -273.91       342.18 o
 -10  -8   9        273.88        185.51       238.64 o
  -9  -8   9        429.93        697.54       304.79 o
  -8  -8   9        261.79        141.46       174.32 o
  -7  -8   9        111.58        382.71       153.64 o
  -6  -8   9        366.99        512.71       135.78 o
  -5  -8   9       1075.26       1274.28       351.00 o
  -4  -8   9       3033.29       3386.50       467.28 o
  -3  -8   9       6031.89       5419.92       544.17 o
  -2  -8   9       4542.50       4555.36       491.40 o
  -1  -8   9       2688.66       2594.89       195.22 o
   0  -8   9        348.37        414.71       154.59 o
   1  -8   9        484.95        402.50       158.72 o
   2  -8   9        162.38        305.65       156.90 o
   3  -8   9          0.82        -68.11       159.82 o
   4  -8   9         36.35         94.62       177.47 o
   5  -8   9        495.01        633.86       204.76 o
   6  -8   9        728.03        982.82       208.43 o
   7  -8   9        156.03        213.20       173.09 o
   8  -8   9        636.68       1014.85       235.89 o
   9  -8   9         20.96        -28.63       255.95 o
  10  -8   9        648.37        895.44       335.27 o
  11  -8   9        126.24         67.68       289.53 o
 -11  -7   9          5.90       -258.89       276.83 o
 -10  -7   9         21.47       -190.84       217.11 o
  -9  -7   9        627.96       1121.21       353.07 o
  -8  -7   9        924.86        713.96       198.81 o
  -7  -7   9       1063.12       1198.45       178.75 o
  -6  -7   9         95.31         11.30       116.89 o
  -5  -7   9        593.99        643.07       183.37 o
  -4  -7   9         70.00       -192.78       239.49 o
  -3  -7   9         10.57        600.46       268.48 o
  -2  -7   9       1591.16       1477.44       296.35 o
  -1  -7   9       2172.44       2186.93       147.70 o
   0  -7   9      11319.69      11451.93       699.06 o
   1  -7   9       4542.95       4371.81       301.40 o
   2  -7   9       3046.36       3000.07       262.00 o
   3  -7   9         59.24        210.08       141.37 o
   4  -7   9        104.28        252.65       210.57 o
   5  -7   9         79.80        191.61       158.31 o
   6  -7   9          5.63        -14.74       230.79 o
   7  -7   9        200.70         -4.32       158.21 o
   8  -7   9        638.03        714.89       295.56 o
   9  -7   9       1013.11       1254.17       354.76 o
  10  -7   9        817.28         -5.44       286.43 o
  11  -7   9         66.28        756.78       314.89 o
 -11  -6   9       1106.45       1160.96       359.51 o
 -10  -6   9        884.33       1049.58       338.69 o
  -9  -6   9        406.94        139.71       161.48 o
  -8  -6   9         17.79         46.51       137.07 o
  -7  -6   9         27.41         90.65        85.71 o
  -6  -6   9          7.19         45.93        92.55 o
  -5  -6   9        512.25        450.15       118.85 o
  -4  -6   9        245.26        431.02       242.09 o
  -3  -6   9       1844.80       1513.38       284.80 o
  -2  -6   9        264.37        286.03       127.87 o
  -1  -6   9       3320.99       3274.65       197.64 o
   0  -6   9       9221.18       8781.63       522.30 o
   1  -6   9       3590.75       3331.62       249.72 o
   2  -6   9         78.84         86.74       121.52 o
   3  -6   9       1430.38       1141.87       183.72 o
   4  -6   9          4.26        206.06       139.28 o
   5  -6   9          2.52          6.73       153.88 o
   6  -6   9         40.06        159.23       158.27 o
   7  -6   9          1.99        180.81       237.90 o
   8  -6   9        816.85        723.48       295.38 o
   9  -6   9        278.11          2.79       249.85 o
  10  -6   9        331.23        314.56       284.31 o
  11  -6   9        300.20         42.74       290.71 o
 -12  -5   9        154.87        351.30       245.78 o
 -11  -5   9        219.66        213.89       265.05 o
 -10  -5   9        266.47        216.40       207.85 o
  -9  -5   9       2540.13       2406.30       281.73 o
  -8  -5   9       1933.48       1959.99       193.76 o
  -7  -5   9         39.77        123.83       106.67 o
  -6  -5   9          2.08       -114.49       119.93 o
  -5  -5   9       1881.56       1837.68       144.45 o
  -4  -5   9       2339.54       2405.72       176.02 o
  -3  -5   9         67.63         26.71       182.54 o
  -2  -5   9        264.95        367.55        98.89 o
  -1  -5   9        544.87        500.89       211.48 o
   0  -5   9       1267.86       1265.65       207.85 o
   1  -5   9       5137.31       4918.68       308.35 o
   2  -5   9        825.10        814.91       147.76 o
   3  -5   9          1.78         71.82       118.05 o
   4  -5   9        234.62        384.41       138.71 o
   5  -5   9        522.73        474.14       175.40 o
   6  -5   9        562.04        310.08       230.38 o
   7  -5   9       2094.35       2312.86       387.95 o
   8  -5   9       1683.34       1338.89       333.40 o
   9  -5   9       2084.28       2615.72       434.50 o
  10  -5   9          5.41        188.29       258.93 o
  11  -5   9        173.57        539.48       326.05 o
 -12  -4   9        600.83       1099.34       374.01 o
 -11  -4   9         52.55        296.36       222.29 o
 -10  -4   9        227.06        318.88       161.79 o
  -9  -4   9        462.19        497.03       141.69 o
  -8  -4   9        312.70        247.09       112.34 o
  -7  -4   9        494.31        803.67       167.19 o
  -6  -4   9        236.14        132.66       103.14 o
  -5  -4   9          2.59        -82.82        82.82 o
  -4  -4   9        316.61        225.24        90.72 o
  -3  -4   9       2082.06       1956.43       116.10 o
  -2  -4   9       3034.55       2885.67       158.39 o
  -1  -4   9       2641.86       2450.59       191.46 o
   0  -4   9        995.70       1047.09       136.52 o
   1  -4   9      11270.87      10649.56       431.70 o
   2  -4   9        325.09        208.11       100.91 o
   3  -4   9       4002.03       3773.07       481.56 o
   4  -4   9        296.86        282.02       153.84 o
   5  -4   9        426.99         90.16       206.83 o
   6  -4   9        107.37        172.30       271.34 o
   7  -4   9        156.29        296.30       260.90 o
   8  -4   9       1004.02        949.54       310.11 o
   9  -4   9          8.07        -17.72       259.06 o
  10  -4   9        943.42       1402.32       362.51 o
  11  -4   9        420.45        234.55       303.87 o
 -13  -3   9        496.68        320.12       235.60 o
 -12  -3   9        465.83        363.82       190.13 o
 -11  -3   9       1531.55       1392.01       225.63 o
 -10  -3   9       4517.95       4626.15       362.50 o
  -9  -3   9       3564.06       3663.40       323.22 o
  -8  -3   9       2544.43       2440.87       207.52 o
  -7  -3   9       2036.48       1944.69       182.89 o
  -6  -3   9        698.65        548.69       117.68 o
  -5  -3   9        231.95        269.81        99.81 o
  -4  -3   9       1421.83       1348.20       111.40 o
  -3  -3   9       2143.32       2153.22       119.07 o
  -2  -3   9       9866.85       9830.71       300.75 o
  -1  -3   9       7619.60       8523.19       330.94 o
   0  -3   9          0.53        -73.38        86.78 o
   1  -3   9        300.07        321.94        98.91 o
   2  -3   9        612.01        655.29       110.23 o
   3  -3   9        973.89        781.79       125.81 o
   4  -3   9       7424.29       7701.76       690.38 o
   5  -3   9       1739.27       2060.35       365.67 o
   6  -3   9       1449.06       1277.18       307.64 o
   7  -3   9         23.07        237.90       256.96 o
   8  -3   9         21.78         84.87       251.14 o
   9  -3   9        111.60        264.65       259.65 o
  10  -3   9       2134.97       2437.71       457.96 o
  11  -3   9        782.71        646.13       304.21 o
 -13  -2   9        980.65       1114.81       251.14 o
 -12  -2   9        588.34        554.19       193.20 o
 -11  -2   9        432.86        705.74       185.47 o
 -10  -2   9         14.99        -38.40       141.50 o
  -9  -2   9        245.58        226.52       150.34 o
  -8  -2   9        446.14        720.87       142.91 o
  -7  -2   9        360.84        379.41       119.90 o
  -6  -2   9        297.34        369.84        69.33 o
  -5  -2   9        264.73        199.07        75.35 o
  -4  -2   9       2434.68       2391.45       126.26 o
  -3  -2   9       2129.78       2153.76       120.22 o
  -2  -2   9       4251.96       4015.68       151.36 o
  -1  -2   9         10.77         70.78        83.07 o
   0  -2   9       2094.95       2058.85       199.72 o
   1  -2   9       5149.98       5087.10       195.66 o
   2  -2   9        470.75        508.00        80.94 o
   3  -2   9       3505.44       3336.96       171.04 o
   4  -2   9        299.89        -22.63       214.50 o
   5  -2   9         19.13        581.13       261.25 o
   6  -2   9       2304.14       1704.72       358.02 o
   7  -2   9        629.90        812.19       303.29 o
   8  -2   9        199.22       -168.27       251.19 o
   9  -2   9        223.79        772.34       333.30 o
  10  -2   9        769.36        822.80       317.32 o
  11  -2   9         47.15       -331.85       331.85 o
 -14  -1   9       2024.36       2115.59       455.40 o
 -13  -1   9       1857.58       1972.50       305.31 o
 -12  -1   9        210.79        152.95       173.04 o
 -11  -1   9         45.55         62.22       340.64 o
 -10  -1   9        789.95        874.09       182.38 o
  -9  -1   9        610.07        458.97       195.19 o
  -8  -1   9        171.99        178.59       179.16 o
  -7  -1   9       2456.44       2344.64       192.09 o
  -6  -1   9       7228.17       7092.76       290.78 o
  -5  -1   9       5984.07       5447.10       134.18 o
  -4  -1   9      12880.08      13015.95       204.00 o
  -3  -1   9      32146.73      32886.25       413.70 o
  -2  -1   9      40350.99      41191.69       575.19 o
  -1  -1   9       4158.71       4114.00       185.01 o
   0  -1   9        319.74        173.30       172.58 o
   1  -1   9       1607.75       1975.37       277.76 o
   2  -1   9       1073.34       1479.45       266.16 o
   3  -1   9        377.20        319.63        54.36 o
   4  -1   9       1124.37        976.87       255.42 o
   5  -1   9         74.33        141.72       222.87 o
   6  -1   9        638.42        588.00       301.87 o
   7  -1   9       4586.00       4589.95       507.61 o
   8  -1   9        160.11        634.05       285.61 o
   9  -1   9        110.03        178.15       284.95 o
  10  -1   9        215.89        886.63       364.30 o
  11  -1   9        365.49        454.37       347.61 o
 -14   0   9         15.84        -10.76       239.38 o
 -13   0   9        295.24        282.10       172.05 o
 -12   0   9        115.35         81.07       154.84 o
 -11   0   9          1.15       -183.98       183.98 o
 -10   0   9        443.21        559.20       178.15 o
  -9   0   9         16.49        -16.11       224.82 o
  -8   0   9        825.17       1029.31       232.57 o
  -7   0   9       2084.73       2149.54       215.92 o
  -6   0   9       2886.52       2794.56       192.20 o
  -5   0   9        270.95        226.65        47.80 o
  -4   0   9         94.12        122.67        46.61 o
  -3   0   9       7013.62       7312.82       171.22 o
  -2   0   9       4522.32       4067.85       183.38 o
  -1   0   9         10.86         41.30        57.94 o
   0   0   9       1893.70       1521.70       261.30 o
   1   0   9          0.14        -35.51       166.50 o
   2   0   9       4309.22       4622.11       405.04 o
   3   0   9        195.81        587.83       257.42 o
   4   0   9        250.23        177.90       168.54 o
   5   0   9       1374.01       1260.80       318.45 o
   6   0   9        698.76        879.06       293.04 o
   7   0   9        478.67        233.46       266.23 o
   8   0   9         14.47        394.73       329.25 o
   9   0   9        118.67        149.24       259.42 o
  10   0   9        181.70        -65.52       290.00 o
  11   0   9         49.53         28.70       305.51 o
 -14   1   9         56.46        -78.05       196.96 o
 -13   1   9       1155.72        790.39       215.97 o
 -12   1   9        620.62        270.56       180.12 o
 -11   1   9         13.48        125.49       156.68 o
 -10   1   9       3006.84       2824.51       359.53 o
  -9   1   9        715.18        321.35       148.38 o
  -8   1   9       1638.45       1731.28       217.37 o
  -7   1   9        516.34        582.70       133.06 o
  -6   1   9        672.45        903.95       147.16 o
  -5   1   9       1325.79       1215.81        87.91 o
  -4   1   9        127.98         54.18        53.91 o
  -3   1   9        752.96        690.83        86.40 o
  -2   1   9       1248.45       1665.25       132.65 o
  -1   1   9        157.29        285.03       107.42 o
   0   1   9       1687.14       1900.97       164.54 o
   1   1   9       2557.87       2309.32       276.66 o
   2   1   9      11008.34      11038.83       330.82 o
   3   1   9       1847.70       1852.10       145.72 o
   4   1   9      15082.87      13228.42       456.68 o
   5   1   9        166.63        645.34       298.85 o
   6   1   9        311.75        306.05       271.61 o
   7   1   9        777.09       1238.36       327.57 o
   8   1   9          3.06         20.82       258.68 o
   9   1   9       1885.32       1727.12       407.67 o
  10   1   9         64.99        -26.81       292.39 o
  11   1   9        203.70        273.03       326.65 o
 -14   2   9        578.29        453.99       326.28 o
 -13   2   9        814.77        607.81       193.86 o
 -12   2   9          2.37        -44.50       147.22 o
 -11   2   9          0.28       -149.45       167.15 o
 -10   2   9       1256.13       1066.96       267.77 o
  -9   2   9       2220.91       2148.01       251.51 o
  -8   2   9        258.75        268.21       126.69 o
  -7   2   9         12.66         44.83       142.29 o
  -6   2   9        153.31        113.82        45.05 o
  -5   2   9        968.26        974.72       143.38 o
  -4   2   9      19238.05      20461.96       315.37 o
  -3   2   9       3308.11       3271.65       166.28 o
  -2   2   9       3416.23       3094.02       171.48 o
  -1   2   9       1566.98       1679.84       160.71 o
   0   2   9       1591.93       1539.51       184.63 o
   1   2   9       9677.80       9837.96       320.69 o
   2   2   9       2884.95       2837.27       175.53 o
   3   2   9        297.86        266.37        61.75 o
   4   2   9       1354.22       1086.78       215.13 o
   5   2   9         32.28        -42.70       248.04 o
   6   2   9        160.79        329.45       277.65 o
   7   2   9        131.44        616.11       308.55 o
   8   2   9        108.20        242.10       283.93 o
   9   2   9        676.05       1047.89       352.15 o
  10   2   9          0.55        395.16       348.83 o
 -14   3   9        515.87        393.10       216.40 o
 -13   3   9        353.53        396.57       211.00 o
 -12   3   9        102.15         32.65       197.94 o
 -11   3   9        883.51        773.17       205.83 o
 -10   3   9        718.56        688.57       243.02 o
  -9   3   9        229.40         97.55       137.54 o
  -8   3   9          9.22       -136.11       136.11 o
  -7   3   9         11.65        -27.05        45.99 o
  -6   3   9       1714.98       1622.08       111.99 o
  -5   3   9       7151.76       7605.57       220.26 o
  -4   3   9       1590.81       1385.38        99.06 o
  -3   3   9        517.13        594.21        97.94 o
  -2   3   9       3353.96       3627.77       219.83 o
  -1   3   9       3428.72       3465.09       335.62 o
   0   3   9       1988.89       1732.31       139.25 o
   1   3   9        288.43        341.93        84.03 o
   2   3   9       5998.15       5924.74       219.72 o
   3   3   9        527.50        555.73       265.37 o
   4   3   9        654.24        772.43       266.62 o
   5   3   9         86.21        297.69       296.00 o
   6   3   9         13.98        369.55       219.09 o
   7   3   9       1506.11       1807.51       397.17 o
   8   3   9       1653.47       2274.39       466.46 o
   9   3   9       1060.01       1296.69       277.50 o
  10   3   9       1109.59       1099.07       294.87 o
 -14   4   9         21.40         46.97       232.63 o
 -13   4   9        664.85        569.23       217.63 o
 -12   4   9        184.47        362.55       173.14 o
 -11   4   9        448.41        535.12       232.13 o
 -10   4   9         11.30        -26.98       150.75 o
  -9   4   9        381.62        310.64       138.82 o
  -8   4   9       4143.97       4510.01       308.94 o
  -7   4   9       7396.88       7753.22       219.65 o
  -6   4   9       5414.04       5981.83       206.15 o
  -5   4   9       7698.95       7849.13       237.13 o
  -4   4   9        338.06        339.79        83.48 o
  -3   4   9         43.07         50.00        78.51 o
  -2   4   9       2266.52       1975.96       163.92 o
  -1   4   9       2813.79       2625.13       204.02 o
   0   4   9       3505.17       3426.74       206.41 o
   1   4   9        724.09        638.19       120.63 o
   2   4   9       6333.61       6164.54       266.73 o
   3   4   9       3535.75       3576.90       251.43 o
   4   4   9        457.37        961.34       341.82 o
   5   4   9       3738.67       3497.02       483.87 o
   6   4   9       3453.52       3473.47       513.11 o
   7   4   9       2576.02       2486.66       338.94 o
   8   4   9        226.11        296.71       204.65 o
   9   4   9       1169.70       1354.51       309.79 o
  10   4   9          1.76       -265.68       302.42 o
 -14   5   9          0.54        -32.45       245.58 o
 -13   5   9         60.81        310.67       188.15 o
 -12   5   9       1788.15       1535.02       271.81 o
 -11   5   9        130.18        226.05       388.91 o
 -10   5   9        223.63        105.17       139.13 o
  -9   5   9        172.21        242.60       143.63 o
  -8   5   9        448.81        610.22       152.57 o
  -7   5   9       6984.39       7392.32       351.36 o
  -6   5   9       4685.47       4733.66       263.19 o
  -5   5   9       2429.52       2507.14       185.02 o
  -4   5   9       1949.53       1791.79       131.68 o
  -3   5   9          3.73        -24.32        58.95 o
  -2   5   9         58.07         -6.92        48.76 o
  -1   5   9       3252.56       3328.27       232.71 o
   0   5   9        553.64        587.90       226.04 o
   1   5   9       2091.22       2126.70       194.36 o
   2   5   9          4.29        161.58       122.63 o
   3   5   9        129.47        235.50       131.29 o
   4   5   9         43.07       -249.37       285.78 o
   5   5   9          4.45        -25.89       247.50 o
   6   5   9        302.86        293.34       301.99 o
   7   5   9       1082.71       1005.31       348.59 o
   8   5   9        349.75        309.67       176.90 o
   9   5   9        268.59        184.74       207.48 o
  10   5   9          9.91       -422.26       422.26 o
 -15   6   9         83.99        135.39       242.79 o
 -14   6   9        312.33        249.89       521.39 o
 -13   6   9        876.77       1094.41       246.02 o
 -12   6   9       2170.96       2229.01       289.94 o
 -11   6   9        133.15        147.06       163.74 o
 -10   6   9       2608.36       2834.01       281.46 o
  -9   6   9       1112.33       1267.16       198.97 o
  -8   6   9       2746.33       3050.00       259.83 o
  -7   6   9       1432.54       1404.84       171.96 o
  -6   6   9       3079.00       3149.65       214.06 o
  -5   6   9         33.29         41.39       173.89 o
  -4   6   9        766.42        605.75       127.66 o
  -3   6   9       1682.24       1238.77       155.67 o
  -2   6   9       5001.37       4738.57       200.27 o
  -1   6   9       1878.74       1515.88       192.63 o
   0   6   9        178.56        126.67       129.81 o
   1   6   9       2750.79       2778.83       237.73 o
   2   6   9        568.66        257.73       211.88 o
   3   6   9        444.36        398.55       157.13 o
   4   6   9        151.62        291.90       177.48 o
   5   6   9       1304.65       1024.74       220.15 o
   6   6   9         10.40        -25.90       174.31 o
   7   6   9          2.34         70.65       177.92 o
   8   6   9       1089.74        606.78       390.99 o
   9   6   9       2204.02       2933.01       583.90 o
 -15   7   9        159.88        271.13       254.66 o
 -14   7   9         92.88       -252.35       252.35 o
 -13   7   9         16.42        -11.52       338.35 o
 -12   7   9        521.92        554.87       180.26 o
 -11   7   9         29.53         93.13       224.44 o
 -10   7   9        698.16        466.64       149.83 o
  -9   7   9        244.80        227.29       169.59 o
  -8   7   9        960.89       1058.21       170.86 o
  -7   7   9       4140.86       4757.22       276.92 o
  -6   7   9       2067.60       2047.61       169.29 o
  -5   7   9        997.68        895.97       236.13 o
  -4   7   9        365.85         55.12       114.91 o
  -3   7   9       4692.28       4157.53       268.59 o
  -2   7   9       5110.92       5005.49       239.42 o
  -1   7   9       3885.95       3981.33       289.54 o
   0   7   9        765.11        695.42       208.93 o
   1   7   9       2307.47       1990.94       181.79 o
   2   7   9        585.83        720.54       344.89 o
   3   7   9        150.97        158.28       140.44 o
   4   7   9        131.35        -28.04       300.52 o
   5   7   9        199.81        342.63       292.59 o
   6   7   9        155.96        582.69       353.40 o
   7   7   9          1.02        257.35       355.98 o
   8   7   9        199.59        452.93       380.68 o
 -13   8   9        196.82       -103.57       305.75 o
 -12   8   9        911.82       1351.43       405.88 o
 -11   8   9        534.58        107.01       227.69 o
 -10   8   9        299.97        550.25       278.84 o
  -9   8   9        204.82        597.09       279.76 o
  -8   8   9        298.54        214.24       220.84 o
  -7   8   9        756.88        607.78       235.46 o
  -6   8   9         82.20        470.87       238.96 o
  -5   8   9       2883.50       3166.27       376.30 o
  -4   8   9       3024.40       3030.57       360.82 o
  -3   8   9       7604.67       6771.98       289.82 o
  -2   8   9       2468.64       2451.01       210.70 o
  -1   8   9        102.78        202.26       162.16 o
   0   8   9       1899.69       1795.27       241.40 o
   1   8   9        127.62         13.15       263.51 o
   2   8   9       2553.01       2399.61       269.26 o
   3   8   9         56.82        421.14       326.93 o
   4   8   9        314.55        826.91       330.69 o
   5   8   9        582.33        384.67       340.42 o
   6   8   9        178.95        272.02       308.42 o
   7   8   9        116.87       -427.41       427.41 o
 -13   9   9         48.96       -144.62       293.47 o
 -12   9   9        902.18        705.71       260.77 o
 -11   9   9        995.32       1290.06       341.82 o
 -10   9   9        897.35        166.25       227.30 o
  -9   9   9        684.12       1080.60       343.47 o
  -8   9   9         13.84        184.67       191.19 o
  -7   9   9        423.28        321.70       251.44 o
  -6   9   9          0.82        665.51       268.97 o
  -5   9   9       1470.05       1459.37       277.74 o
  -4   9   9       1477.54       1635.85       241.34 o
  -3   9   9       4768.01       4428.39       238.89 o
  -2   9   9        949.22        919.04       178.73 o
  -1   9   9         27.92        -39.18       135.97 o
   0   9   9          1.77         75.98       163.15 o
   1   9   9          1.73       -131.99       194.41 o
   2   9   9         51.94        100.96       150.36 o
   3   9   9         33.76         52.72       298.13 o
   4   9   9        534.98       1017.26       427.88 o
   5   9   9        723.70       1079.01       443.59 o
   6   9   9        505.58        976.49       468.91 o
 -13  10   9        219.68        620.03       317.77 o
 -12  10   9        538.48        260.72       268.00 o
 -11  10   9        655.01        484.45       323.60 o
 -10  10   9        189.93        235.65       226.32 o
  -9  10   9        178.43        437.80       264.50 o
  -8  10   9       1567.28       1677.10       337.58 o
  -7  10   9        181.53        166.34       222.39 o
  -6  10   9         99.32        155.20       189.61 o
  -5  10   9         22.50        472.99       185.00 o
  -4  10   9          0.75        142.88       356.82 o
  -3  10   9        579.14        531.19       164.53 o
  -2  10   9        163.49        140.87       125.44 o
  -1  10   9       2154.73       1939.12       337.56 o
   0  10   9       6137.10       6580.86       620.91 o
   1  10   9       2501.26       2933.69       322.24 o
   2  10   9       6174.72       6728.25       729.06 o
   3  10   9        147.04       -319.03       319.03 o
   4  10   9        169.46         79.20       305.58 o
   5  10   9          1.54        805.33       494.58 o
 -12  11   9         31.51         30.55       289.93 o
 -11  11   9        315.55        384.34       291.76 o
 -10  11   9        436.70         59.54       255.07 o
  -9  11   9        686.36        971.55       315.12 o
  -8  11   9        719.31        941.12       276.49 o
  -7  11   9          0.31       -181.21       189.96 o
  -6  11   9       2457.54       2631.38       301.38 o
  -5  11   9       2517.66       2345.09       271.61 o
  -4  11   9       3627.68       3914.81       530.31 o
  -3  11   9       1831.56       2869.81       469.94 o
  -2  11   9         57.66        483.82       257.27 o
  -1  11   9          9.85       -112.98       259.93 o
   0  11   9         20.61       -192.11       192.11 o
   1  11   9        255.65        265.27       185.73 o
   2  11   9        165.60        368.48       356.23 o
   3  11   9          0.77        301.23       365.45 o
 -12  12   9        428.11       1113.97       375.14 o
 -11  12   9        114.95        248.26       300.20 o
 -10  12   9       1259.44       1517.11       389.81 o
  -9  12   9        454.57        361.42       285.59 o
  -8  12   9        394.13        396.91       256.87 o
  -7  12   9        345.32        706.83       222.32 o
  -6  12   9        238.95        -38.01       360.90 o
  -5  12   9        812.32        957.32       388.16 o
  -4  12   9        228.68        153.27       272.35 o
  -3  12   9         87.88         12.15       255.42 o
  -2  12   9       1082.46       1375.80       368.50 o
  -1  12   9         13.32        469.28       293.14 o
   0  12   9        208.34         15.27       190.73 o
   1  12   9        262.35        471.37       355.10 o
   2  12   9          8.79       -287.47       322.82 o
 -11  13   9       2662.22       2646.10       501.79 o
 -10  13   9        328.56        392.06       312.83 o
  -9  13   9         24.89        613.88       326.26 o
  -8  13   9          2.44        793.12       447.88 o
  -7  13   9        548.39        834.40       415.18 o
  -6  13   9        433.57       -177.51       384.74 o
  -5  13   9        173.09        556.90       358.46 o
  -4  13   9       1180.88       1386.32       414.70 o
  -3  13   9        525.38        181.38       316.75 o
  -2  13   9         83.57        -50.17       281.36 o
  -1  13   9        195.99        519.62       335.62 o
   0  13   9        113.62       -345.16       345.16 o
  -8  14   9       1734.01       1683.51       538.88 o
  -7  14   9        936.98       1450.75       473.90 o
  -6  14   9       1008.86        872.81       407.84 o
  -5  14   9        335.26        752.25       387.21 o
  -4  14   9        105.86        707.49       348.84 o
  -3  14   9         77.32       -184.74       338.22 o
  -2  14   9        663.83        535.74       323.13 o
  -1  14   9         71.96        434.38       344.85 o
  -6  15   9        614.12        886.06       429.07 o
  -5  15   9        194.97       -428.12       428.12 o
  -4  15   9         29.85       -341.87       341.87 o
  -3  15   9         14.85        475.52       356.89 o
  -2  15   9          5.54       -239.93       391.51 o
   1 -15  10       1889.12       2614.03       548.73 o
   2 -15  10        663.34        800.19       400.00 o
   3 -15  10        193.13        841.03       412.90 o
   4 -15  10          2.11       -112.03       316.09 o
   5 -15  10        284.12        443.26       325.76 o
  -2 -14  10        546.95        517.55       393.62 o
  -1 -14  10       1709.71       1813.89       477.97 o
   0 -14  10       1545.81        906.91       376.33 o
   1 -14  10        996.33       1048.99       390.34 o
   2 -14  10         34.68        158.32       302.80 o
   3 -14  10        285.16        102.09       309.62 o
   4 -14  10        104.92        360.08       311.90 o
   5 -14  10         79.43       -396.29       396.29 o
   6 -14  10         10.43        297.57       369.24 o
   7 -14  10        180.58        146.55       322.35 o
   8 -14  10         81.50       -130.68       352.47 o
  -4 -13  10         78.35        -24.04       324.41 o
  -3 -13  10          0.28        153.78       371.04 o
  -2 -13  10          1.16        -84.54       279.12 o
  -1 -13  10         11.93       -288.86       288.86 o
   0 -13  10        495.13       1237.24       393.44 o
   1 -13  10        182.55         19.97       274.13 o
   2 -13  10       3011.15       4009.97       583.17 o
   3 -13  10       1984.08       2401.34       453.44 o
   4 -13  10       2090.36       2255.68       465.45 o
   5 -13  10          2.45         42.72       316.55 o
   6 -13  10        128.21         47.20       279.01 o
   7 -13  10         14.90         60.52       195.50 o
   8 -13  10        749.39       1114.07       249.12 o
   9 -13  10        184.57       -353.29       353.29 o
  -6 -12  10        397.97        339.01       372.92 o
  -5 -12  10          8.00        737.77       464.01 o
  -4 -12  10        284.73       1136.52       365.91 o
  -3 -12  10        365.94        223.19       330.00 o
  -2 -12  10          1.77        -39.16       262.75 o
  -1 -12  10          1.65         37.34       250.38 o
   0 -12  10        480.55        770.10       356.88 o
   1 -12  10       1977.36       2085.81       412.43 o
   2 -12  10       2145.53       2536.43       467.17 o
   3 -12  10       3414.80       3690.31       508.47 o
   4 -12  10       3890.67       3618.07       517.65 o
   5 -12  10       1683.60       1863.14       296.95 o
   6 -12  10        353.09        111.20       189.17 o
   7 -12  10       1219.62       1222.30       346.89 o
   8 -12  10        277.74         83.91       210.92 o
   9 -12  10        204.46        308.59       246.68 o
  -7 -11  10       1059.35        733.16       393.35 o
  -6 -11  10        245.90        -56.82       337.83 o
  -5 -11  10          2.57         64.65       276.85 o
  -4 -11  10          0.35         67.41       285.78 o
  -3 -11  10        507.75        948.63       383.40 o
  -2 -11  10          4.19        388.16       290.63 o
  -1 -11  10          9.68        245.93       258.68 o
   0 -11  10        359.46        331.48       256.95 o
   1 -11  10         44.23        225.95       263.90 o
   2 -11  10          9.50        814.31       291.69 o
   3 -11  10        674.81        621.48       208.55 o
   4 -11  10        117.07        222.80       201.67 o
   5 -11  10        489.64        469.85       209.52 o
   6 -11  10        238.22        100.95       185.87 o
   7 -11  10        854.47       1163.86       246.94 o
   8 -11  10        195.15        557.15       208.29 o
   9 -11  10         13.98        -66.63       294.14 o
  10 -11  10         38.85        195.46       227.18 o
  -9 -10  10         29.34        183.44       251.18 o
  -8 -10  10          5.81        167.77       209.58 o
  -7 -10  10        310.29        136.91       335.03 o
  -6 -10  10         12.19          3.23       289.82 o
  -5 -10  10         76.00        356.85       292.52 o
  -4 -10  10        671.51        945.98       358.67 o
  -3 -10  10         20.20        301.72       265.83 o
  -2 -10  10        481.75        493.37       296.18 o
  -1 -10  10         90.56        377.39       225.51 o
   0 -10  10         33.06        -77.16       249.18 o
   1 -10  10         65.40       -128.92       256.92 o
   2 -10  10         17.09        101.07       190.19 o
   3 -10  10        154.55       -169.76       169.76 o
   4 -10  10        288.63        250.76       178.89 o
   5 -10  10        176.55        -14.52       176.79 o
   6 -10  10          1.07         31.32       452.31 o
   7 -10  10       1681.84       1942.54       296.75 o
   8 -10  10        107.51        490.90       213.15 o
   9 -10  10       1771.59       2402.13       490.95 o
  10 -10  10        189.56       1022.03       383.81 o
  11 -10  10        266.37        137.89       300.32 o
 -10  -9  10        201.15        230.93       238.24 o
  -9  -9  10        149.16        -60.16       254.93 o
  -8  -9  10       1097.05       1449.85       273.97 o
  -7  -9  10        784.83        841.44       173.88 o
  -6  -9  10         40.21         19.85       173.79 o
  -5  -9  10          1.71         -5.77       247.92 o
  -4  -9  10        526.14        419.95       271.18 o
  -3  -9  10          2.31       -122.92       231.43 o
  -2  -9  10       3006.95       3031.97       469.45 o
  -1  -9  10        267.05        233.06       239.61 o
   0  -9  10       1786.04       2151.16       355.37 o
   1  -9  10          7.47        126.14       388.68 o
   2  -9  10       1009.43       1137.67       219.34 o
   3  -9  10       3969.92       3515.39       314.07 o
   4  -9  10       4128.84       4483.73       358.22 o
   5  -9  10       1440.09       1457.25       247.38 o
   6  -9  10        364.52        170.29       196.14 o
   7  -9  10         18.47        344.55       197.39 o
   8  -9  10         71.08         68.65       188.50 o
   9  -9  10         99.48        746.86       341.27 o
  10  -9  10         31.87          8.64       278.95 o
  11  -9  10          0.44        -21.73       310.29 o
 -10  -8  10        329.82        214.77       225.13 o
  -9  -8  10        437.49        374.20       273.72 o
  -8  -8  10       1044.55       1263.61       234.51 o
  -7  -8  10       1768.38       1486.58       198.10 o
  -6  -8  10       2603.26       2721.30       233.13 o
  -5  -8  10       1768.36       1969.10       414.09 o
  -4  -8  10       5080.20       5252.62       560.29 o
  -3  -8  10       4264.95       3995.30       486.52 o
  -2  -8  10       1641.08       1671.96       333.00 o
  -1  -8  10        193.48        241.46       152.22 o
   0  -8  10         22.69        222.24       165.45 o
   1  -8  10        283.05        272.10       299.33 o
   2  -8  10        783.16        767.33       210.40 o
   3  -8  10        520.64        551.71       427.37 o
   4  -8  10         39.77        180.83       171.31 o
   5  -8  10       1263.55       1328.07       234.84 o
   6  -8  10        879.21        646.94       198.72 o
   7  -8  10        220.97        351.82       167.30 o
   8  -8  10       1115.27       1356.29       382.03 o
   9  -8  10        169.24       -296.45       298.95 o
  10  -8  10         60.95        447.56       322.73 o
  11  -8  10        231.63       -320.56       320.56 o
 -11  -7  10         80.45        273.32       348.80 o
 -10  -7  10         17.53        105.19       244.90 o
  -9  -7  10        381.20        945.39       336.18 o
  -8  -7  10       1233.48       1108.21       214.92 o
  -7  -7  10        779.46        705.24       162.87 o
  -6  -7  10       1372.36       1355.25       201.15 o
  -5  -7  10        547.53        724.69       298.10 o
  -4  -7  10       3228.43       2661.28       397.99 o
  -3  -7  10        220.60        419.15       242.46 o
  -2  -7  10         94.47        -50.56       105.66 o
  -1  -7  10       1461.49       1509.08       140.32 o
   0  -7  10       2651.97       2657.00       251.81 o
   1  -7  10        239.76        274.51       161.87 o
   2  -7  10          1.65       -148.54       148.54 o
   3  -7  10       1054.26       1372.61       215.32 o
   4  -7  10       3595.36       3670.14       312.00 o
   5  -7  10       3301.73       2837.17       287.21 o
   6  -7  10         20.91         49.83       211.95 o
   7  -7  10       2000.65       1767.97       253.09 o
   8  -7  10       1558.60       2071.03       424.97 o
   9  -7  10        262.77       -156.90       305.89 o
  10  -7  10        716.33       1026.22       357.42 o
  11  -7  10          2.67       -389.53       389.53 o
 -11  -6  10        967.06       1111.67       351.18 o
 -10  -6  10        212.51        132.23       236.74 o
  -9  -6  10        562.02        374.95       421.25 o
  -8  -6  10       2868.75       2720.02       304.06 o
  -7  -6  10        473.59        507.89       120.23 o
  -6  -6  10         51.23        -75.00       142.05 o
  -5  -6  10       1286.82       1033.80       145.66 o
  -4  -6  10        158.42        370.91       237.11 o
  -3  -6  10       8283.24       7944.81       569.16 o
  -2  -6  10       8949.75       8543.04       356.31 o
  -1  -6  10      13844.73      12962.61       488.88 o
   0  -6  10      12162.34      12603.69       904.92 o
   1  -6  10      14357.75      14412.75       487.50 o
   2  -6  10         11.93        153.87       130.60 o
   3  -6  10        718.32        661.29       162.22 o
   4  -6  10          7.23         33.18       148.87 o
   5  -6  10       2926.89       2555.39       264.88 o
   6  -6  10         37.49         33.88       156.90 o
   7  -6  10         95.08        496.35       184.39 o
   8  -6  10         32.01       -277.67       277.67 o
   9  -6  10        256.49        556.18       312.48 o
  10  -6  10        226.86        375.31       321.80 o
  11  -6  10        800.25        578.80       366.74 o
 -12  -5  10         59.74        493.37       296.86 o
 -11  -5  10        152.90        370.21       273.54 o
 -10  -5  10        123.32        669.60       434.75 o
  -9  -5  10        309.01        358.87       186.15 o
  -8  -5  10       1033.76       1250.54       170.04 o
  -7  -5  10         26.29        111.35       110.24 o
  -6  -5  10         11.47         76.89        97.00 o
  -5  -5  10       9843.47       8969.47       290.62 o
  -4  -5  10       3927.99       3873.98       263.62 o
  -3  -5  10       7877.89       8055.04       271.31 o
  -2  -5  10        170.33        102.05        76.19 o
  -1  -5  10        329.66        352.41       133.12 o
   0  -5  10        513.13        323.55       111.97 o
   1  -5  10         17.18       -112.65       139.87 o
   2  -5  10          0.14        -76.03       135.76 o
   3  -5  10          3.13       -134.15       134.15 o
   4  -5  10       1924.20       1750.42       202.48 o
   5  -5  10          1.61       -151.12       151.12 o
   6  -5  10        590.12        431.32       172.37 o
   7  -5  10        568.53        542.78       266.28 o
   8  -5  10        274.21        750.31       308.13 o
   9  -5  10         38.16          6.62       232.78 o
  10  -5  10         36.48        -64.40       293.17 o
  11  -5  10         14.20       -293.55       305.67 o
 -12  -4  10        630.30       1347.06       372.58 o
 -11  -4  10         32.18        323.55       270.11 o
 -10  -4  10        129.23        383.53       353.63 o
  -9  -4  10         48.42         22.82       115.71 o
  -8  -4  10        337.01        438.58       130.97 o
  -7  -4  10       2188.79       2119.81       195.89 o
  -6  -4  10        814.22        985.89       144.77 o
  -5  -4  10        165.10        192.72        98.15 o
  -4  -4  10          0.38        -78.62        78.62 o
  -3  -4  10       2781.08       2447.16       162.60 o
  -2  -4  10        404.03        500.06       128.16 o
  -1  -4  10       2764.44       2925.48       313.89 o
   0  -4  10          0.14        -13.96        96.24 o
   1  -4  10         12.72         30.03       123.24 o
   2  -4  10      12316.16      12847.80       400.02 o
   3  -4  10       1297.14       1334.02       155.15 o
   4  -4  10       7312.67       6882.41       321.92 o
   5  -4  10         46.84         73.06       140.67 o
   6  -4  10       1311.09       1360.85       321.72 o
   7  -4  10       2319.23       2057.18       397.50 o
   8  -4  10        248.32       -231.19       267.99 o
   9  -4  10         74.89       -276.38       276.38 o
  10  -4  10         35.25       -311.18       311.62 o
  11  -4  10         86.11       -369.36       369.36 o
 -12  -3  10        702.06        986.47       217.83 o
 -11  -3  10         35.72       -162.02       210.07 o
 -10  -3  10         20.47        -73.00       154.62 o
  -9  -3  10        133.70        169.55       127.96 o
  -8  -3  10        831.65        844.54       149.05 o
  -7  -3  10       1121.79       1146.76       156.81 o
  -6  -3  10        741.81        563.65       122.86 o
  -5  -3  10       9053.01       8828.73       319.20 o
  -4  -3  10       2118.94       2186.48       134.86 o
  -3  -3  10        249.76        235.51        70.80 o
  -2  -3  10       3307.49       3155.77       168.91 o
  -1  -3  10       8831.32       9087.20       320.09 o
   0  -3  10       3518.15       3460.83       203.72 o
   1  -3  10       1955.81       2222.77       178.07 o
   2  -3  10       1561.51       1591.12       147.05 o
   3  -3  10          6.63         81.90        95.79 o
   4  -3  10       4658.90       4405.34       245.03 o
   5  -3  10        598.13        877.13       297.16 o
   6  -3  10        209.66        -15.94       260.59 o
   7  -3  10       3839.42       3791.50       473.91 o
   8  -3  10         12.62       -276.29       282.62 o
   9  -3  10         60.25        198.69       274.62 o
  10  -3  10       1391.06        889.47       329.97 o
  11  -3  10        287.61        574.45       325.98 o
 -13  -2  10         43.50       -194.74       194.74 o
 -12  -2  10        248.36         43.43       272.34 o
 -11  -2  10        367.64        670.39       202.64 o
 -10  -2  10       2593.56       3179.43       320.39 o
  -9  -2  10       1757.07       1945.26       246.99 o
  -8  -2  10       1141.44       1265.91       183.24 o
  -7  -2  10       3190.12       3101.36       321.65 o
  -6  -2  10         93.08         73.00        71.75 o
  -5  -2  10         70.05        178.20        70.87 o
  -4  -2  10        504.86        518.47        75.98 o
  -3  -2  10         24.10        117.54        66.38 o
  -2  -2  10          9.07         47.79        82.65 o
  -1  -2  10          1.80         97.40        89.49 o
   0  -2  10       7214.67       6709.03       352.91 o
   1  -2  10        389.60        487.31       125.64 o
   2  -2  10        265.27         90.02       133.64 o
   3  -2  10       3678.39       3471.61       704.25 o
   4  -2  10        708.73        629.78       113.74 o
   5  -2  10       3893.46       3990.99       453.74 o
   6  -2  10       1828.37       2043.19       409.60 o
   7  -2  10        839.86        919.41       307.10 o
   8  -2  10        699.27        791.57       302.89 o
   9  -2  10          2.40        -57.69       246.29 o
  10  -2  10        611.91        377.08       290.62 o
  11  -2  10       1679.00       1545.92       426.95 o
 -14  -1  10        975.82        810.23       323.93 o
 -13  -1  10       1777.03       2417.09       436.98 o
 -12  -1  10        290.83        467.35       466.12 o
 -11  -1  10         23.88        349.96       220.84 o
 -10  -1  10       1143.65       1008.05       211.52 o
  -9  -1  10          2.82        151.32       137.11 o
  -8  -1  10       3644.51       3656.98       297.38 o
  -7  -1  10      18906.94      19184.19       498.58 o
  -6  -1  10       4928.27       4617.35       245.88 o
  -5  -1  10       3035.69       2709.18       131.70 o
  -4  -1  10       7607.78       7490.29       194.69 o
  -3  -1  10        902.64        848.42        92.82 o
  -2  -1  10       4566.63       4681.76       220.31 o
  -1  -1  10        192.59         81.52        67.02 o
   0  -1  10         74.42        172.83        69.93 o
   1  -1  10       8614.48       9439.57       538.94 o
   2  -1  10         32.79       -170.15       214.25 o
   3  -1  10       3848.79       4102.11       436.90 o
   4  -1  10        106.06        268.71        72.69 o
   5  -1  10       2787.89       2922.55       409.73 o
   6  -1  10        252.00        273.53       267.88 o
   7  -1  10       2366.22       2261.96       389.72 o
   8  -1  10       2045.14       2188.23       415.19 o
   9  -1  10       1522.33       1856.68       411.82 o
  10  -1  10          3.26        -72.93       306.12 o
  11  -1  10        198.83        513.88       385.35 o
 -14   0  10        252.52         35.09       249.13 o
 -13   0  10        833.84       1221.68       258.83 o
 -12   0  10       2825.10       2863.03       334.18 o
 -11   0  10       3197.74       3519.82       334.34 o
 -10   0  10         31.67         -7.25       138.44 o
  -9   0  10         51.49         33.93       140.61 o
  -8   0  10        412.99        501.85       159.34 o
  -7   0  10          0.60         20.54       211.64 o
  -6   0  10       4502.94       4630.10       244.77 o
  -5   0  10        171.59        180.00        47.72 o
  -4   0  10       6845.08       7137.64       160.01 o
  -3   0  10       9942.07       9863.11       250.09 o
  -2   0  10       6753.06       6166.27       234.29 o
  -1   0  10      21007.94      21541.17       504.66 o
   0   0  10       6008.18       6297.14       285.04 o
   1   0  10       3452.05       3757.92       370.87 o
   2   0  10       4011.00       3958.04       398.57 o
   3   0  10       3100.69       3493.27       391.28 o
   4   0  10        112.44        332.13       251.33 o
   5   0  10        923.99       1018.75       298.40 o
   6   0  10       2588.39       3069.21       437.29 o
   7   0  10       1562.91       1963.55       404.55 o
   8   0  10        129.10       -203.27       268.89 o
   9   0  10       1638.51       2157.31       467.91 o
  10   0  10          3.76       -148.12       284.23 o
  11   0  10         14.73        324.60       354.64 o
 -14   1  10        221.82         76.07       186.61 o
 -13   1  10        936.98        912.13       243.05 o
 -12   1  10        306.01         -3.19       153.50 o
 -11   1  10       3212.47       3537.58       338.05 o
 -10   1  10       5253.95       5727.06       394.86 o
  -9   1  10       2420.83       2534.61       267.43 o
  -8   1  10       6172.98       6095.02       364.28 o
  -7   1  10       2684.13       3032.76       251.07 o
  -6   1  10       2440.52       1816.50       298.47 o
  -5   1  10       2182.53       2381.72       158.81 o
  -4   1  10       6871.88       7035.31       173.61 o
  -3   1  10       8140.10       8377.65       234.85 o
  -2   1  10       1812.57       1571.96       138.70 o
  -1   1  10          6.07         13.01       110.84 o
   0   1  10      17645.37      18531.48       626.85 o
   1   1  10       1772.42       1718.78       158.68 o
   2   1  10       8149.65       8183.21       319.46 o
   3   1  10          0.84         -6.96        92.67 o
   4   1  10        621.16        424.91       221.03 o
   5   1  10        973.46       1305.08       363.41 o
   6   1  10          2.12       -266.08       266.08 o
   7   1  10         17.47       -231.95       310.01 o
   8   1  10          0.24       -200.12       265.35 o
   9   1  10         42.19       -338.06       338.06 o
  10   1  10          1.09       -118.88       325.19 o
  11   1  10         70.92       -234.30       374.02 o
 -14   2  10         99.89        223.46       303.48 o
 -13   2  10        294.44        252.16       319.74 o
 -12   2  10       1856.83       1981.12       302.48 o
 -11   2  10       1993.31       1997.61       276.88 o
 -10   2  10        743.08        840.65       186.88 o
  -9   2  10        514.43        585.81       174.86 o
  -8   2  10       7597.25       8053.02       411.16 o
  -7   2  10        199.71         45.58       116.82 o
  -6   2  10        157.39         89.86        61.47 o
  -5   2  10         25.52         15.12        73.25 o
  -4   2  10        358.12        334.51       120.55 o
  -3   2  10       1643.06       1473.76       115.90 o
  -2   2  10        428.17        364.06        92.52 o
  -1   2  10        407.85        443.17       110.82 o
   0   2  10       6391.16       5828.63       622.21 o
   1   2  10      10960.87      11188.16       362.76 o
   2   2  10       4506.20       4444.56       230.02 o
   3   2  10        816.63        852.29       168.52 o
   4   2  10       1853.72       2205.06       400.45 o
   5   2  10        698.72        590.84       320.93 o
   6   2  10        639.18        663.24       343.66 o
   7   2  10         41.99        300.42       284.26 o
   8   2  10         72.76         39.61       271.30 o
   9   2  10       1042.30       1070.46       426.89 o
  10   2  10         22.93        587.37       258.33 o
 -14   3  10         74.30        -26.14       255.82 o
 -13   3  10          1.17        347.92       191.46 o
 -12   3  10         67.63        229.30       180.17 o
 -11   3  10        248.39        425.81       165.96 o
 -10   3  10        377.05        372.60       153.40 o
  -9   3  10        397.82        155.38       159.09 o
  -8   3  10       3040.33       3278.77       267.11 o
  -7   3  10         98.54        100.26        63.56 o
  -6   3  10       3560.19       3812.11       154.30 o
  -5   3  10       5430.84       5406.41       197.99 o
  -4   3  10         47.51         50.03        77.02 o
  -3   3  10       8182.77       7827.27       268.84 o
  -2   3  10       1949.42       2206.46       192.92 o
  -1   3  10      12086.69      12653.75       613.25 o
   0   3  10         25.59        -83.74        83.74 o
   1   3  10       2317.43       2099.74       129.18 o
   2   3  10       2015.71       1898.81       123.05 o
   3   3  10        476.69        573.79       269.10 o
   4   3  10        190.81        202.14       295.90 o
   5   3  10          4.45        168.69       224.77 o
   6   3  10       2094.17       1888.67       392.70 o
   7   3  10        540.39        707.96       294.96 o
   8   3  10        476.09        360.76       304.49 o
   9   3  10         85.05        496.23       241.23 o
  10   3  10         87.76        576.78       267.49 o
 -14   4  10       1504.34       1749.20       385.66 o
 -13   4  10        112.70        210.40       181.22 o
 -12   4  10        317.43        475.82       199.86 o
 -11   4  10        118.29        137.21       149.70 o
 -10   4  10        413.09        735.74       172.60 o
  -9   4  10        866.88        866.43       179.23 o
  -8   4  10        137.42         15.75       117.61 o
  -7   4  10       4217.06       4022.62       168.80 o
  -6   4  10       1952.86       2006.87       182.83 o
  -5   4  10        854.89        878.32       107.31 o
  -4   4  10        399.80        415.32        93.09 o
  -3   4  10       2091.44       2073.36       160.22 o
  -2   4  10          9.71        -69.55       115.45 o
  -1   4  10       5124.56       4902.02       263.70 o
   0   4  10       5414.45       5162.09       242.56 o
   1   4  10       6387.87       6674.81       265.64 o
   2   4  10         86.65        234.47       344.34 o
   3   4  10        427.93        216.42       277.20 o
   4   4  10        130.35        303.45       281.38 o
   5   4  10         40.75       -119.61       252.47 o
   6   4  10          2.91         64.02       257.40 o
   7   4  10        198.46        158.79       287.49 o
   8   4  10        267.99        570.25       238.71 o
   9   4  10         44.28        166.69       243.16 o
  10   4  10          7.33        231.61       432.99 o
 -14   5  10        191.88       -101.92       258.31 o
 -13   5  10       1275.27       1257.59       247.62 o
 -12   5  10        298.18        684.18       245.56 o
 -11   5  10         37.71        -71.18       139.41 o
 -10   5  10         70.98         46.01       221.39 o
  -9   5  10         24.58         36.34       120.61 o
  -8   5  10       1507.13       1654.56       327.53 o
  -7   5  10        256.33        444.90       129.65 o
  -6   5  10        269.93        305.33        86.77 o
  -5   5  10        450.87        344.89       111.58 o
  -4   5  10         15.44        136.19        92.93 o
  -3   5  10       3057.06       2871.90       137.09 o
  -2   5  10        823.46        708.79       124.60 o
  -1   5  10        403.69        263.36       135.49 o
   0   5  10         80.96         42.51       157.27 o
   1   5  10        400.96        299.64       114.39 o
   2   5  10       1420.26       1223.39       157.65 o
   3   5  10       3965.38       3843.78       518.43 o
   4   5  10       1910.27       1721.54       416.22 o
   5   5  10       1996.78       2218.33       485.66 o
   6   5  10        243.73       -117.25       269.61 o
   7   5  10         15.54        105.99       178.34 o
   8   5  10         10.08        233.70       199.61 o
   9   5  10        297.06         63.64       358.94 o
 -15   6  10        189.78        852.13       362.33 o
 -14   6  10        168.18       -201.90       221.96 o
 -13   6  10          5.67        103.80       163.29 o
 -12   6  10       3936.18       4174.26       371.68 o
 -11   6  10        348.09        653.84       218.43 o
 -10   6  10        436.69        602.05       196.07 o
  -9   6  10        674.15        806.97       160.59 o
  -8   6  10        102.87        172.49       124.81 o
  -7   6  10       1782.27       1750.69       190.86 o
  -6   6  10         44.98         55.23        93.72 o
  -5   6  10       1237.50       1023.32       253.28 o
  -4   6  10       3900.64       3116.80       184.43 o
  -3   6  10       3930.85       3074.54       312.71 o
  -2   6  10      10245.37       9927.10       289.27 o
  -1   6  10        199.58        220.54       137.47 o
   0   6  10         51.67        246.54       133.61 o
   1   6  10       3753.66       4230.78       286.82 o
   2   6  10          1.41        -72.97       250.25 o
   3   6  10        136.51          5.36       258.46 o
   4   6  10       3721.03       3875.87       546.08 o
   5   6  10        829.05        886.45       320.30 o
   6   6  10        549.90       1046.33       400.43 o
   7   6  10         12.18       -399.27       399.27 o
   8   6  10        994.64       1166.80       331.68 o
 -14   7  10       1348.73       1633.41       408.93 o
 -13   7  10        140.46        493.32       192.55 o
 -12   7  10        100.97        127.69       213.58 o
 -11   7  10        112.77       -133.52       140.06 o
 -10   7  10         59.24        -58.71       130.45 o
  -9   7  10        132.83        238.79       135.98 o
  -8   7  10        321.83        423.40       121.53 o
  -7   7  10       1023.99       1018.27       159.12 o
  -6   7  10        694.82        765.17       247.30 o
  -5   7  10       2858.26       2515.35       342.31 o
  -4   7  10       1550.80       1418.13       259.55 o
  -3   7  10       5234.71       5162.38       258.63 o
  -2   7  10        178.88        158.43       134.38 o
  -1   7  10       3258.12       3023.56       261.08 o
   0   7  10         71.48        156.42       150.48 o
   1   7  10        101.00        102.34       315.39 o
   2   7  10        453.95        713.84       262.16 o
   3   7  10        291.22        547.01       284.69 o
   4   7  10       1170.13       1000.05       324.93 o
   5   7  10        199.50         78.92       298.83 o
   6   7  10         52.69        351.17       378.90 o
   7   7  10        171.94        982.73       438.57 o
 -13   8  10        836.33        395.88       321.77 o
 -12   8  10        189.89        563.01       316.74 o
 -11   8  10         30.89        529.56       303.44 o
 -10   8  10          9.54         30.09       250.28 o
  -9   8  10       2106.69       2340.89       405.57 o
  -8   8  10       5305.20       6095.89       577.60 o
  -7   8  10       2417.20       2359.70       355.69 o
  -6   8  10       2009.30       2044.53       340.31 o
  -5   8  10        547.00        348.87       191.44 o
  -4   8  10        147.82         76.81       162.93 o
  -3   8  10          8.11         66.58       132.69 o
  -2   8  10       2879.50       2853.70       217.46 o
  -1   8  10          0.84          2.80       198.53 o
   0   8  10         65.58        129.47       154.45 o
   1   8  10       2940.55       3421.61       295.33 o
   2   8  10        463.96        378.02       268.95 o
   3   8  10        608.54        650.46       358.22 o
   4   8  10         48.51        707.28       377.33 o
   5   8  10        110.54        296.82       357.00 o
   6   8  10          0.27       -239.14       393.27 o
 -13   9  10        473.81         28.96       282.03 o
 -12   9  10         52.58        105.67       293.48 o
 -11   9  10        348.29        458.45       265.80 o
 -10   9  10       2018.35       2045.47       416.39 o
  -9   9  10       1197.61       1588.95       357.69 o
  -8   9  10        851.39        822.20       265.46 o
  -7   9  10        115.88         94.41       244.10 o
  -6   9  10       1352.59       1123.91       301.55 o
  -5   9  10        245.50         37.96       173.97 o
  -4   9  10        848.28       1031.80       201.38 o
  -3   9  10        107.65        -52.52       101.13 o
  -2   9  10        174.20        -17.85       122.23 o
  -1   9  10        601.76        663.26       137.08 o
   0   9  10       3052.04       3350.17       309.97 o
   1   9  10       1294.17       1518.88       240.17 o
   2   9  10        507.44        438.63       297.31 o
   3   9  10        240.84        338.24       322.53 o
   4   9  10        602.28        985.38       331.83 o
   5   9  10         69.51        223.57       360.33 o
 -12  10  10        239.35        602.68       287.69 o
 -11  10  10        814.56        983.43       345.29 o
 -10  10  10          1.29       -265.75       265.75 o
  -9  10  10        893.75        840.88       293.57 o
  -8  10  10        947.39       1060.42       314.17 o
  -7  10  10          1.36        121.19       209.16 o
  -6  10  10        444.42        506.69       245.86 o
  -5  10  10        434.54        614.38       257.91 o
  -4  10  10       1429.24       1410.34       248.60 o
  -3  10  10        387.45        364.95       127.66 o
  -2  10  10        329.20        132.94       136.35 o
  -1  10  10        274.39         -6.48       182.61 o
   0  10  10        331.13        301.17       172.97 o
   1  10  10       1758.74       2277.51       485.82 o
   2  10  10        255.20        255.94       325.07 o
   3  10  10          3.30        -42.73       307.49 o
   4  10  10        909.78        989.29       445.83 o
 -12  11  10        384.70        510.15       346.00 o
 -11  11  10        666.94        788.20       342.55 o
 -10  11  10        490.63        654.45       344.76 o
  -9  11  10        623.22        929.99       336.93 o
  -8  11  10       1380.92       1783.24       362.36 o
  -7  11  10        884.39        868.40       285.46 o
  -6  11  10        134.20         49.89       154.74 o
  -5  11  10        146.27        203.09       167.14 o
  -4  11  10       1938.63       2049.17       406.10 o
  -3  11  10         81.24       -290.51       290.51 o
  -2  11  10        196.26        146.97       237.45 o
  -1  11  10          2.20       -121.96       324.61 o
   0  11  10          0.89       -193.02       193.02 o
   1  11  10          0.40       -282.90       312.34 o
   2  11  10        529.60        818.42       405.23 o
   3  11  10         27.23        773.88       397.51 o
 -12  12  10        158.61        428.77       306.54 o
 -11  12  10        523.88        456.13       317.37 o
 -10  12  10       1326.52       1490.85       418.36 o
  -9  12  10        330.66        693.22       335.63 o
  -8  12  10        543.53        397.12       222.97 o
  -7  12  10       2085.84       2054.66       296.15 o
  -6  12  10        317.75        589.37       359.97 o
  -5  12  10        105.61        -71.99       315.44 o
  -4  12  10        313.46        373.35       320.62 o
  -3  12  10         91.03       -252.74       279.35 o
  -2  12  10        110.84        -13.66       273.91 o
  -1  12  10        267.38        -42.04       179.90 o
   0  12  10        511.18        892.93       438.15 o
   1  12  10         53.52        112.67       343.56 o
 -11  13  10        429.76        125.98       282.91 o
 -10  13  10          2.15        158.47       259.82 o
  -9  13  10         19.33        173.53       270.22 o
  -8  13  10          7.54        738.52       444.99 o
  -7  13  10         47.43       -232.99       356.50 o
  -6  13  10        333.66         16.70       349.80 o
  -5  13  10        405.83        584.85       345.87 o
  -4  13  10          2.61       -109.56       327.04 o
  -3  13  10         65.40        230.36       266.27 o
  -2  13  10        473.38         64.78       257.06 o
  -1  13  10       2239.19       3091.78       575.00 o
   0  13  10       2082.48       2257.25       522.97 o
  -8  14  10       2135.53       2924.13       619.87 o
  -7  14  10        945.74       1624.61       584.55 o
  -6  14  10        558.41       1249.00       452.17 o
  -5  14  10          2.90         48.21       325.00 o
  -4  14  10       1044.22       1473.64       426.55 o
  -3  14  10        203.74        272.28       303.97 o
  -2  14  10        248.02         45.91       345.57 o
  -6  15  10         37.69        -77.91       365.75 o
  -5  15  10        116.23        658.31       444.44 o
  -4  15  10        132.68        218.53       370.30 o
  -3  15  10        322.16        293.88       312.41 o
   1 -15  11       1747.91       2239.88       525.63 o
   2 -15  11         26.17         32.45       312.41 o
   3 -15  11         45.16       -343.10       343.10 o
   4 -15  11        781.37        485.11       344.94 o
   5 -15  11        231.44        502.71       369.12 o
  -2 -14  11        183.85        -94.48       342.52 o
  -1 -14  11        151.50        518.03       358.92 o
   0 -14  11        421.05        389.60       329.83 o
   1 -14  11         35.58        212.49       318.51 o
   2 -14  11         30.95        128.62       293.11 o
   3 -14  11         25.70        350.16       364.08 o
   4 -14  11         99.72        166.13       331.24 o
   5 -14  11          0.09        -62.89       311.07 o
   6 -14  11          0.86       -186.58       316.89 o
   7 -14  11         40.07        345.80       315.13 o
  -4 -13  11        187.89         94.12       344.86 o
  -3 -13  11        270.74        746.47       388.42 o
  -2 -13  11        215.70        120.12       312.86 o
  -1 -13  11          8.63         15.39       279.38 o
   0 -13  11        576.41        851.41       349.05 o
   1 -13  11        282.72         83.87       288.50 o
   2 -13  11       1415.67       1596.43       407.07 o
   3 -13  11        214.60       -234.00       277.12 o
   4 -13  11        964.43       1363.10       383.58 o
   5 -13  11        185.82        558.20       332.72 o
   6 -13  11        317.87        -18.38       305.06 o
   7 -13  11        145.00         87.55       360.48 o
  -6 -12  11         20.76        247.36       293.42 o
  -5 -12  11        298.11        121.45       291.12 o
  -4 -12  11          0.65        577.57       322.66 o
  -3 -12  11          4.72       -104.34       290.25 o
  -2 -12  11        118.60        913.54       374.92 o
  -1 -12  11       1138.33       1524.09       413.59 o
   0 -12  11        639.90        435.87       273.28 o
   1 -12  11        210.90        603.10       314.12 o
   2 -12  11        650.41        583.68       283.61 o
   3 -12  11        395.44        102.31       244.24 o
   4 -12  11        792.52        798.01       238.51 o
   5 -12  11         10.19        410.15       245.57 o
   6 -12  11         38.51        358.23       193.75 o
   7 -12  11       1712.92       2106.11       333.80 o
   8 -12  11        392.99        569.83       378.62 o
   9 -12  11        114.68        680.50       400.23 o
  -7 -11  11        979.95       1997.20       503.72 o
  -6 -11  11        255.82        311.19       284.91 o
  -5 -11  11       1229.76        821.72       330.99 o
  -4 -11  11        990.71       1006.04       402.95 o
  -3 -11  11        725.73        443.04       307.97 o
  -2 -11  11        872.81       1057.93       342.25 o
  -1 -11  11       1163.08       1282.26       356.39 o
   0 -11  11          3.61        -65.31       242.75 o
   1 -11  11        403.48        648.65       293.62 o
   2 -11  11        621.08        918.48       259.72 o
   3 -11  11       1671.91       1840.86       282.23 o
   4 -11  11       2396.61       2818.09       331.50 o
   5 -11  11       1620.78       1587.72       277.15 o
   6 -11  11       1787.99       1975.51       295.95 o
   7 -11  11        973.61        667.28       230.51 o
   8 -11  11        725.41       1328.84       379.54 o
   9 -11  11        274.56        349.85       308.71 o
  10 -11  11         56.27        196.44       337.82 o
  -9 -10  11         35.82       -240.07       268.11 o
  -8 -10  11         27.59        120.64       334.95 o
  -7 -10  11        398.83        358.68       210.33 o
  -6 -10  11         82.78       -187.33       256.51 o
  -5 -10  11        183.73       -265.37       265.37 o
  -4 -10  11        153.57        -39.09       248.15 o
  -3 -10  11          8.16        310.98       270.17 o
  -2 -10  11         24.89       -149.41       228.70 o
  -1 -10  11        348.87         25.51       239.80 o
   0 -10  11        214.42         -2.93       220.14 o
   1 -10  11          4.14       -178.87       178.87 o
   2 -10  11        772.83        822.79       349.66 o
   3 -10  11        111.64        227.03       353.00 o
   4 -10  11        160.33        -35.88       168.44 o
   5 -10  11        661.35        700.12       239.84 o
   6 -10  11        820.80        822.29       220.13 o
   7 -10  11       1905.25       2415.62       325.21 o
   8 -10  11        982.97        737.62       337.87 o
   9 -10  11        155.68        -85.32       273.07 o
  10 -10  11        125.37        141.14       333.39 o
 -10  -9  11         22.62        169.50       292.69 o
  -9  -9  11        243.28        413.34       285.97 o
  -8  -9  11         49.79        669.62       403.68 o
  -7  -9  11        114.45        122.49       223.24 o
  -6  -9  11       3197.06       3120.62       371.29 o
  -5  -9  11       1843.63       2525.16       450.33 o
  -4  -9  11       4815.15       4848.86       577.51 o
  -3  -9  11       1094.48        947.04       319.03 o
  -2  -9  11        775.70        702.75       265.58 o
  -1  -9  11         44.85        118.35       262.11 o
   0  -9  11          6.18       -214.56       251.50 o
   1  -9  11        180.49        169.50       160.41 o
   2  -9  11       1400.90       1348.90       244.86 o
   3  -9  11        496.64        427.72       197.18 o
   4  -9  11         16.54         49.26       214.33 o
   5  -9  11        318.19        171.37       159.80 o
   6  -9  11        142.74        181.26       174.89 o
   7  -9  11        553.60        603.37       448.34 o
   8  -9  11       1100.26        887.03       363.36 o
   9  -9  11        118.33        110.81       300.82 o
  10  -9  11        391.20        682.48       361.14 o
  11  -9  11        786.37        838.20       382.77 o
 -10  -8  11        888.35       1157.63       376.44 o
  -9  -8  11         43.83        502.29       313.96 o
  -8  -8  11         46.65         35.34       145.48 o
  -7  -8  11         69.67       -133.67       133.67 o
  -6  -8  11        129.68       -189.26       189.26 o
  -5  -8  11        478.88        562.27       268.93 o
  -4  -8  11       2572.61       2568.60       399.17 o
  -3  -8  11        280.92        110.51       221.17 o
  -2  -8  11        836.58        726.50       279.92 o
  -1  -8  11      11044.66      11636.00       368.36 o
   0  -8  11        693.57        755.98       180.66 o
   1  -8  11          1.20        -94.60       146.74 o
   2  -8  11       2947.45       2957.44       336.60 o
   3  -8  11        160.43          0.59       151.98 o
   4  -8  11          1.94        365.77       289.81 o
   5  -8  11        491.74        105.41       217.52 o
   6  -8  11         23.01       -182.46       182.46 o
   7  -8  11        332.55        561.46       312.81 o
   8  -8  11        526.67        418.09       275.70 o
   9  -8  11        174.71         22.24       304.19 o
  10  -8  11          4.83        119.64       325.98 o
  11  -8  11         34.44        284.99       349.24 o
 -11  -7  11         75.30         75.16       264.92 o
 -10  -7  11          4.72        131.91       268.31 o
  -9  -7  11         14.83        159.83       163.28 o
  -8  -7  11        277.43        364.08       217.41 o
  -7  -7  11        698.19        718.52       162.63 o
  -6  -7  11        163.42        516.88       157.84 o
  -5  -7  11         19.86       -130.88       252.87 o
  -4  -7  11          7.94        -86.28       222.15 o
[truncated: 285,091 more chars]
